# Supplementary material for: Sequence divergence of Mus spretus and Mus musculus across a skin cancer susceptibility locus
Source: BMC Genomics. 2008 Dec 23;9:626. doi: 10.1186/1471-2164-9-626 (PMC2628916; doi:10.1186/1471-2164-9-626)
Supplement: Additional file 1 — Table 1: Genes mapping to Skts5. This table shows a list of all genes mapping to Skts5 including their Ensembl reference number. [file 1471-2164-9-626-S1.xls]

## Sheet: Sheet1
Table 1.Genes mapping to Skts5
Gene	Ensembl number
SNORNA	ENSMUSG00000077292
SNORNA	ENSMUSG00000065200
Lamb1-1	ENSMUSG00000002900
Slc26a3	ENSMUSG00000001225
SNORNA	ENSMUSG00000076296
Cbll1	ENSMUSG00000020659
Slc26a4	ENSMUSG00000020651
Bcap29	ENSMUSG00000020650
Dus4L	ENSMUSG00000020648
Cog5	ENSMUSG00000035933
SNORNA	ENSMUSG00000077754
Gpr22	ENSMUSG00000044067
Hbp1	ENSMUSG00000002996
Prkar2b	ENSMUSG00000002997
Pik3cg	ENSMUSG00000020573
SNORNA	ENSMUSG00000065645
2010109K11Rik	ENSMUSG00000061681
Gdap10	ENSMUSG00000059937
Pbef1	ENSMUSG00000020572
Sypl	ENSMUSG00000020570
1110049B09Rik	ENSMUSG00000035860
F730043R19Rik	ENSMUSG00000052125
Atxn7l4	ENSMUSG00000073126
Drr1	ENSMUSG00000079143
Atxn7l1	ENSMUSG00000020564
4930504H06Rik	ENSMUSG00000020562
Twistnb	ENSMUSG00000020561
SNORNA	ENSMUSG00000077750
Ferd3l	ENSMUSG00000046518
Twist1	ENSMUSG00000035799
Hdac9	ENSMUSG00000004698
4921508M14Rik	ENSMUSG000000052376
SNORNA	ENSMUSG00000077264
Snx13	ENSMUSG00000020590
mmu-mir-680-3	ENSMUSG00000076253
SNORNA	ENSMUSG00000065195
Ahr	ENSMUSG00000019256
Bcmp11	ENSMUSG00000036231
Tspan13	ENSMUSG00000020577
Bzw2	ENSMUSG00000020547
Agr2	ENSMUSG00000019765
Ankmy2	ENSMUSG00000036188
1700108M19Rik	ENSMUSG00000020545
Sostdc1	ENSMUSG00000036169
4930579E17Rik	ENSMUSG00000043153
A530016O06Rik	ENSMUSG00000050103
Meox2	ENSMUSG00000036144
Etv1	ENSMUSG00000004151
DgKb	ENSMUSG00000036095
Gm889	ENSMUSG00000071342
Arl4	ENSMUSG00000047446
Scin	ENSMUSG00000002565
Ifrd1	ENSMUSG00000001627
EG629820	ENSMUSG00000035983
Zfp277	ENSMUSG00000055917
Dock4	ENSMUSG00000035954
Immp2l	ENSMUSG00000056899
SNORNA	ENSMUSG00000077613
Lrrn3	ENSMUSG00000036295
DnaJB9	ENSMUSG00000014905
Pnpla8	ENSMUSG00000036257
Nrcam	ENSMUSG00000020598
Stxbp6	ENSMUSG00000046314
Nova1	ENSMUSG00000021047
170011K15Rik	ENSMUSG00000031432
