# Supplementary material for: Sequence divergence of Mus spretus and Mus musculus across a skin cancer susceptibility locus
Source: BMC Genomics. 2008 Dec 23;9:626. doi: 10.1186/1471-2164-9-626 (PMC2628916; doi:10.1186/1471-2164-9-626)
Supplement: Additional file 2 — Table 2: All sequence variants identified at Skts5. This table shows all the sequence variants identified in the study, the strain of mouse in which it was found, the amino acid change if applicable, and the rs number if previously entered in dbSNP. [file 1471-2164-9-626-S2.xls]

## Sheet: Sheet1
Additional File 2: Table 2. All SNPs gene by gene between all sequenced strains
Gene	Ensembl reference number	Nucleotide position in cDNA	Change	FVB/NJ	FVB/Tac	NIH/Ola	Spret/EiJ	Spret/Outbred	SEG/PAS	STF/PAS	RS #	Amino Acid change and position
SNORNA	ENSMUSG00000077292	18	T→C	T	T	T	C	C			no dbSNP
		19	G→A	G	G	G	G	A			no dbSNP
		42	T→C	T	T	T	T	C			no dbSNP
		65	A→G	A	A	A	G	G			no dbSNP
		74	T→C	T	T	T	C	C			no dbSNP
		99	C→T	C	C	C	T	T			no dbSNP
		107	C→T	C	C	C	C	T			no dbSNP
		125	T→C	T	T	T	C	C			no dbSNP
SNORNA	ENSMUSG00000065200	No differences
Lamb1-1	ENSMUSG00000002900	27	G→A	G	G	G	A	A			no dbSNP
		71	T→C	T	T	T	C	C			no dbSNP
		253	T→A	T	T	T	A	A			no dbSNP
		746	G→A	G	G	G	A	A	A	A	rs13481376	Ala207Thr
		775	C→T	C	C	C	T	T	T	T	no dbSNP
		IVS7-4	G→A	G	G	G	A	A			no dbSNP
		1132	T→C	T	T	T	C	C			rs47021820
		1285	T→C	T	T	T	C	C			rs47635344
		1339	C→T	C	C	C	T	T			no dbSNP
		1507	T→C	T	T	T	C	C			no dbSNP
		1564	C→T	C	C	C	T	T			no dbSNP
		1630	T→C	T	T	T	C	C			no dbSNP
		1822	G→A	G	G	G	A	A			no dbSNP
		1823	C→T	C	C	C	T	T			no dbSNP
		1894	C→T	C	C	C	T	T			no dbSNP
		1975	A→G	A	A	A	G	G	G	G	no dbSNP	Ile617Val
		2031	G→C	G	G	G	C	C	C	C	no dbSNP
		2100	G→A	G	G	G	A	A			no dbSNP
		IVS16-3	C→T	C	C	C	T	T			no dbSNP
		2262	G→A	G	G	G	A	A			no dbSNP
		2268	G→A	G	G	G	A	A			no dbSNP
		2428	A→C	A	A	A	C	C			rs45737677
		2484	T→C	T	T	T	C	C			rs48234647
		2638	T→C	T	T	T	C	C			rs51199822
		2697	C→T	C	C	C	T	T	T	T	no dbSNP
		2700	T→C	T	T	T	C	C	C	C	rs46210045
		2701	G→T	G	G	G	T	T	T	T	no dbSNP	Ala883Ser
		3027	G→A	G	G	G	A	A	A	A	no dbSNP
		3068	A→G	A	A	A	G	G	G	G	no dbSNP	Asp1005Gly
		3177	G→C	G	G	G	C	C	C	C	rs13471814	Glu1041Asp
		3180	G→A	G	G	G	A	A			no dbSNP
		3261	T→C	T	T	T	C	C			no dbSNP
		3363	G→C	G	G	G	C	C	C	C	no dbSNP
		3451	A→G	A	A	A	G	G	G	G	no dbSNP	Asn1133Asp
		3693	C→T	C	C	C	T	T			no dbSNP
		3948	C→T	C	C	C	T	T			no dbSNP
		3993	G→T	G	G	G	T	T	G	T	rs51040261
		4055	G→A	G	G	G	A	A	G	A	no dbSNP	Gly1334Asp
		4056	C→T	C	C	C	T	T	C	C	no dbSNP	Gly1334Asp
		4097	G→A	G	G	G	A	A	G	A	no dbSNP
		4375	T→C	T	T	T	C	C	C	C	rs29489998	Val1441Ala
		4376	T→C	T	T	T	C	C	C	C	no dbSNP	Val1441Ala
		4380	C→G	C	C	C	G	G	G	G	no dbSNP	Gln1443Glu
		4397	A→G	A	A	A	G	G		A	no dbSNP
		4431	T→C	T	T	T	C	C			rs46200796
		4548	C→T	C	C	C	T	T			no dbSNP
		4622	G→A	G	G	G	A	A			no dbSNP
		4706	C→T	C	C	C	T	T			no dbSNP
		4766	A→C	A	A	A	C	C			no dbSNP
		4838	T→C	T	T	T	C	C			rs46491726
		5084	G→A	G	G	G	A	A			no dbSNP
		5099	G→A	G	G	G	G	A	A	A	no dbSNP
		5122	C→G	C	C	C	C	G	G	G	no dbSNP	Thr1690Ser
		5396	T→C	T	T	T	C	C			rs45859032
		IVS32+1	A→G	A	A	A	G	G			no dbSNP
		5501	T→C	T	T	T	C	C			rs48456612
		5655	T→G	T	T	T	G	G			no dbSNP
Slc26a3	ENSMUSG00000001225	44	A→G	A	A	A	G	G			no dbSNP
		242	C→A	C	C	C	A	A	A	A	no dbSNP	His38Asn
		493	A→G	A	A	A	G	G			no dbSNP
		523	A→G	A	A	A	G	G	G	G	no dbSNP
		606	C→T	C	C	C	T	T	T	T	no dbSNP	Thr159Ile
		619	G→A	G	G	G	A	A	A	A	no dbSNP
		626	G→C	G	G	G	C	C	C	C	no dbSNP	Glu166Gln
		807	C→A	C	C	C	A	A	A	A	no dbSNP	Pro226Gln
		818	T→C	T	T	T	C	C	C	C	no dbSNP	Tyr230His
		841	C→T	C	C	C	T	T			no dbSNP
		875	A→G	A	A	A	G	G	G	G	no dbSNP	Lys249Asp
		877	G→T	G	G	G	T	T	T	T	no dbSNP	Lys249Asp
		1141	C→T	C	C	C	T	T			no dbSNP
		1150	G→T	G	G	G	T	T			no dbSNP
		1585	A→G	A	A	A	G	G			no dbSNP
		1588	A→G	A	A	A	G	A			no dbSNP
		1594	A→G	A	A	A	G	G			no dbSNP
		1630	G→A	G	G	G	A	A			no dbSNP
		1837	G→A	G	G	G	A	A			no dbSNP
		1861	A→T	A	A	A	T	T			no dbSNP
		1864	T→C	T	T	T	C	C			no dbSNP
		1906	C→T	C	C	C	T	T	T	T	no dbSNP
		1981	T→C	T	T	T	C	C	C	C	no dbSNP
		2007	G→C	G	G	G	C	C	C	C	no dbSNP	Gly626Ala
		2008	G→C	G	G	G	C	C	C	C	no dbSNP	Gly626Ala
		2214	T→C	T	T	T	C	C			no dbSNP
SNORNA	ENSMUSG00000076296	22	G→T	G	G	G	T	T			no dbSNP
		52	A→G	A	A	A	G	G			no dbSNP
Cbll1	ENSMUSG00000020659	42	C→T	C	C	C	T	T			no dbSNP
		64	C→T	C	C	C	T	T			no dbSNP
		82	G→A	G	G	G	A	A			no dbSNP
		189	T→C	T	T	T	C	C			no dbSNP
		204	A→G	A	A	A	A	G	G	G	rs46560056
		219	A→G	A	A	A	G	G			no dbSNP
		903	T→C	T	T	T	C	C			no dbSNP
		1474	C→G	C	C	C	C	G	G	G	no dbSNP
		1517	T→A	T	T	T	T	A	A	A	no dbSNP
		1676	1bp insert	no insert	no insert	no insert	no insert	insertA			no dbSNP
		1975	A→G	A	A	A	G	G			no dbSNP
		1977	A→G	A	A	A	G	G			no dbSNP
		2008	T→C	T	T	T	C	C			no dbSNP
		2062	G→C	G	G	G	C	C			no dbSNP
		2118	C→T	C	C	C	T	T			no dbSNP
		2127	G→A	G	G	G	A	A			no dbSNP
		2142	C→T	C	C	C	T	T			no dbSNP
		2147	A→G	A	A	A	G	G			no dbSNP
		2211	T→G	T	T	T	G	G			no dbSNP
		2228	C→T	C	C	C	T	T			no dbSNP
		2230	C→G	C	C	C	G	G			no dbSNP
		2253	A→G	A	A	A	G	G			no dbSNP
		2269	A→C	A	A	A	C	C			no dbSNP
		2345	C→T	C	C	C	T	T			no dbSNP
		2358	T→G	T	T	T	G	G			no dbSNP
		2404	T→A	T	T	T	A	A			no dbSNP
		2477	G→A	G	G	G	A	A			no dbSNP
		2519	G→A	G	G	G	A	A			no dbSNP
		2542	A→G	A	A	A	G	G			no dbSNP
		2603	T→C	T	T	T	C	C			no dbSNP
		2874	A→G	A	A	A	G	G			no dbSNP
Slc26a4	ENSMUSG00000020651	39	G→A	G	G	G	A	A	G		no dbSNP
		51	C→A	C	C	C	A	A	C		no dbSNP
		140	A→G	A	A	A	G	G	A		no dbSNP
		128	A→T	A	A	A	T	T			no dbSNP
		533	C→T	C	C	C	T	T			no dbSNP
		557	G→A	G	G	G	A	A			no dbSNP
		560	C→T	C	C	C	T	T			no dbSNP
		887	T→G	T	T	T	T	G			no dbSNP
		905	A→G	A	A	A	G	G	G	G	no dbSNP	Ile264Val
		1045	T→C	T	T	T	C	C			no dbSNP
		1387	C→A	C	C	C	C	A	C	C	no dbSNP
		1471	C→T	C	C	C	T	T			no dbSNP
		1705	C→T	C	C	C	T	T			no dbSNP
		1762	A→G	A	A	A	G	G			no dbSNP
		1783	C→T	C	C	C	T	T			no dbSNP
		1937	A→G	A	A	A	G	G	G	G	no dbSNP	Ile608Val
		2068	A→G	A	A	A	G	G	G	G	no dbSNP
		2241	T→C	T	T	T	C	C	C	C	no dbSNP
		2313	C→T	C	C	C	T	T	T	T	no dbSNP
		2377	C→T	C	C	C	T	T			no dbSNP
Bcap29	ENSMUSG00000020650	306	C→A	C	A	A	A	A	A	A	no dbSNP	Leu21Ile
		735	G→A	G	G	G	A	A			no dbSNP
		902	C→T	C	C	C	T	T			no dbSNP
		944	G→A	G	G	G	A	A			rs37796072
		1271	C→T	C	C	C	T	T			no dbSNP
		1503	C→A	C	C	C	A	A			no dbSNP
		1516	C→T	C	C	C	T	T			no dbSNP
		1792	G→T	G	G	G	T	T			no dbSNP
Dus4l	ENSMUSG00000020648	99	C→A	C	C	C	A	A			no dbSNP
		128	G→T	G	G	G	T	T			no dbSNP
		331	G→C	G	G	G	C	C			no dbSNP
		483	G→A	G	G	G	A	A	A	A	no dbSNP	Cys104Tyr
		541	G→A	G	G	G	A	A			no dbSNP
		562	G→A	G	G	G	A	A			no dbSNP
		596	A→C	A	A	A	C	C			no dbSNP
		883	A→G	A	A	A	G	G	G	G	rs29189711	Thr245Ala
		1099	C→T	C	C	C	T	T			no dbSNP
		1128	C→T	C	C	C	T	T			no dbSNP
		1138	A→G	A	A	A	G	G			no dbSNP
		1141	T→A	T	T	T	A	A			no dbSNP
		1147	G→C	G	G	G	C	C			no dbSNP
		1383	G→A	G	G	G	A	A			no dbSNP
		1399	A→G	A	A	A	G	G			no dbSNP
		1497	C→T	C	C	C	T	T			no dbSNP
		1504	G→T	G	G	G	T	T			no dbSNP
		1506	A→G	A	A	A	G	G			no dbSNP
		1549	A→G	A	A	A	G	G			no dbSNP
		1560	G→T	G	G	G	T	T			no dbSNP
		1621	G→A	G	G	G	A	A			no dbSNP
Cog5	ENSMUSG00000035933	100	G→A	G	G	G	A	A	A	A	no dbSNP	Ala34Thr
		280	T→C	T	T	T	C	C			no dbSNP
		349	C→T	C	C	C	T	T			no dbSNP
		750	G→C	G	G	G	C	C	C	C	no dbSNP	Glu250Asp
		798	C→T	C	C	C	T	T	T	T	no dbSNP
		957	T→C	T	T	T	C	C			no dbSNP
		1146	G→A	G	G	G	A	A			no dbSNP
		1221	C→T	C	C	C	T	T			no dbSNP
		1254	G→A	G	G	G	A	A		A	no dbSNP
		1268	G→A	G	G	G	A	A	A	A	no dbSNP	Cys423Tyr
		1296	C→T	C	C	C	T	T			no dbSNP
		1313	G→T	G	G	G	T	T	T	T	no dbSNP	Arg438Ile
		1618	T→A	T	T	T	A	A	T	A	no dbSNP	Asp538Glu
		1866	T→C	T	T	T	C	C			no dbSNP
		1883	G→C	G	G	G	C	C	C	C	no dbSNP	Ser628Thr
		1947	C→T	C	C	C	T	T		T	no dbSNP
		2088	G→T	G	G	G	T	T		T	no dbSNP
		2226	C→G	C	C	C	G	G	G	C	no dbSNP	Asp742Glu
		2248	A→G	A	A	A	G	G			no dbSNP
		2263	A→G	A	A	A	G	G	G	G	no dbSNP
		2268	T→C	T	T	T	C	T	T	T	no dbSNP
		2274	T→C	T	T	T	C	C	C	C	no dbSNP
		2305	T→G	T	T	T	G	G	G	G	no dbSNP	Ser769Ala
		2391	C→T	C	C	C	T	T			no dbSNP
		2496	T→C	T	T	T	C	C	C	C	no dbSNP
		2516	T→C	T	T	T	C	C	C	C	no dbSNP
		2538	C→T	C	C	C	T	T	T	T	no dbSNP
SNORNA	ENSMUSG00000077754	1	C→T	C	C	C	T	T			no dbSNP
		13	C→A	C	C	C	C	A			no dbSNP
		37	T→A	T	T	T	T	A			no dbSNP
		66	T→C	T	T	T	C	C			no dbSNP
		67	G→A	A	A	A	G	A			no dbSNP
Gpr22	ENSMUSG00000044067	248	C→T	C	C	C	T	T			no dbSNP
		563	G→C	G	G	G	C	C			no dbSNP
		584	G→A	G	G	G	A	A			no dbSNP
		753	A→G	A	A	A	G	G			no dbSNP
		1009	A→G	A	A	A	G	G			no dbSNP
		1030	C→T	C	C	C	T	T			no dbSNP
		1189	T→A	T	T	T	A	A			no dbSNP
		1293	C→G	C	C	C	G	G			no dbSNP
		2002	A→G	A	A	A	G	G			no dbSNP
		2038	G→A	G	G	G	A	A			no dbSNP
		2113	C→T	C	C	C	T	T			no dbSNP
		3612	A→G	A	A	A	G	G			no dbSNP
		3818	T→C	T	T	T	C	C			no dbSNP
		3833	A→T	A	A	A	T	T			no dbSNP
		4019	G→T	G	G	G	T	T			no dbSNP
		4020	A→G	A	A	A	G	G			no dbSNP
		4114	T→C	T	T	T	C	C			no dbSNP
		4390	G→C	G	G	G	C	C			no dbSNP
		4431	C→T	C	C	C	T	T			no dbSNP
		4454	G→C	G	G	G	C	C			no dbSNP
		4505	A→T	A	A	A	T	T			no dbSNP
		4509	C→T	C	C	C	T	T			no dbSNP
Hbp1	ENSMUSG00000002996	787	G→A	G	G	G	A	G			no dbSNP
		1084	C→T	C	C	C	T	T			no dbSNP
Prkar2b	ENSMUSG00000002997	79	A→G	A	A	A	G	G	G	G	no dbSNP
		359	T→C	T	T	T	C	C	C	C	rs29143009	Ile69Thr
		504	T→A	T	T	T	A	A			no dbSNP
		708	C→T	C	C	C	T	T			no dbSNP
		966	C→A	C	C	C	A	A			rs47292878
		972	G→A	G	G	G	A	A			no dbSNP
		987	A→G	A	A	A	G	G			rs49074636
		1432	A→T	A	A	A	T	A			no dbSNP
		1532	A→G	A	A	A	G	G			no dbSNP
		1534	G→C	G	G	G	C	C			no dbSNP
		1540	C→T	C	C	C	T	T		`	no dbSNP
		1580	G→A	G	G	G	A	A			no dbSNP
Pik3cg	ENSMUSG00000020573	53	G→A	G	G	G	A	A			no dbSNP
		121	C→T	C	C	C	T	T			rs46794893
		319	G→A	G	G	G	A	A			rs47155923
		370	A→G	A	A	A	G	G			no dbSNP
		416	C→T	C	C	C	T	T			no dbSNP
		607	G→A	G	G	G	A	A			no dbSNP
		814	G→A	G	G	G	A	A			no dbSNP
		845	T→C	T	T	T	C	C	C	C	rs29216533	Ser262Pro
		874	A→G	A	A	A	G	G			no dbSNP
		883	T→C	T	T	T	C	C			no dbSNP
		1045	C→T	C	C	C	T	T	T	T	no dbSNP
		1069	C→T	C	C	C	T	T	T	T	no dbSNP
		1114	A→C	A	A	A	C	C	C	C	no dbSNP
		1274	G→A	G	G	G	A	A	A	A	no dbSNP	Ala405Thr
		1419	C→T	C	C	C	C	T	T	C	no dbSNP
		1539	G→A	G	G	G	A	A			no dbSNP
		1744	A→G	A	A	A	G	G			no dbSNP
		1978	T→C	T	T	T	C	C			no dbSNP
		1993	A→G	A	A	A	G	G			no dbSNP
		2122	G→A	G	G	G	A	A			no dbSNP
		2224	G→T	G	G	G	T	T			no dbSNP
		2323	A→G	A	A	A	G	G			no dbSNP
		2332	T→C	T	T	T	C	C			no dbSNP
		2536	C→T	C	C	C	T	T			no dbSNP
		2698	C→T	C	C	C	C	T			no dbSNP
		2845	T→C	T	T	T	C	C			no dbSNP
		2908	C→T	C	C	C	T	T			no dbSNP
		2956	C→T	C	C	C	T	T			no dbSNP
		3019	C→A	C	C	C	A	C			no dbSNP
		3170	T→C	T	T	T	C	C			no dbSNP
		3313	C→T	C	C	C	T	T			no dbSNP
		3451	G→A	G	G	G	A	A			no dbSNP
		3489	A→C	A	A	A	C	C			no dbSNP
		3506	T→C	T	T	T	C	C	T	T	no dbSNP
		3513	G→A	G	G	G	A	A			no dbSNP
		2533	G→A	G	G	G	A	A			no dbSNP
		3554	G→A	G	G	G	A	A			rs29190919
		3597	T→A	T	T	T	A	A			no dbSNP
		3841	G→C	G	G	G	C	C			no dbSNP
		3857	G→A	G	G	G	A	A			no dbSNP
		3877	A→T	A	A	A	T	T	T	T	no dbSNP
		3896	A→G	A	A	A	G	G	G	G	rs29128313
		3899	C→A	C	C	C	A	A	A	C	no dbSNP
		4014	G→A	G	G	G	A	A			no dbSNP
		4057	C→G	C	C	C	G	G			no dbSNP
		4074	G→A	G	G	G	A	A			no dbSNP
		4130	C→A	C	C	C	A	A			no dbSNP
		4161	T→G	T	T	T	G	T			no dbSNP
		4313	T→C	T	T	T	C	C			no dbSNP
SNORNA	ENSMUSG00000065645	51	G→C	G	G	G	G	C			no dbSNP
		81	A→G	A	A	A	A	G			no dbSNP
		114	C→T	C	C	C	T	T			no dbSNP
		131	C→A	C	C	C	C	A			no dbSNP
		138	G→T	G	G	G	T	T			no dbSNP
		177	1bp ins/del	-	-	-	G	G			no dbSNP
		189	A→G	A	A	A	G	G			no dbSNP
		210	C→T	C	C	C	C	T			no dbSNP
		258	C→T	C	C	C	C	T			no dbSNP
2010109K11Rik	ENSMUSG00000061681	219	T→C	T	T	T	C	C			no dbSNP
		275	T→C	T	T	T	C	C			no dbSNP
		337	T→A	T	T	T	A	A			no dbSNP
		543	C→A	C	C	C	A	C			no dbSNP
		623	T→C	T	T	T	C	T			no dbSNP
		1248	T→C	T	T	T	C	C			no dbSNP
		1306	A→C	A	C	C	C	C			no dbSNP
		1352	C→A	C	C	C	A	A			no dbSNP
		1543	G→A	G	A	A	A	A			no dbSNP
		1845	T→A	T	T	T	A	A			no dbSNP
		1711	G→A	G	G	G	A	A			no dbSNP
		2214	C→T	C	C	C	T	T			no dbSNP
		2255	T→A	T	T	T	A	A			no dbSNP
		2864	C→T	C	C	C	T	T			no dbSNP
Gdap10	ENSMUSG00000059937	9	T→C	T	T	T	C	C			no dbSNP
		57	T→C	T	T	T	C	C			no dbSNP
		84	T→G	T	T	T	G	G			no dbSNP
		150	T→C	T	T	T	C	C			no dbSNP
		500	G→A	G	G	G	A	A	A	A	no dbSNP	Ala72Thr
		563	T→C	T	T	T	C	C	C	C	no dbSNP	Cys93Arg
		581	A→T	A	A	A	T	T	T	T	no dbSNP	Ile99Cys
		620	C→T	C	C	C	T	T	T	T	no dbSNP	Arg112Cys
		626	C→T	C	C	C	T	T			no dbSNP
		645	G→A	G	G	G	A	A			no dbSNP
		698	T→A	T	T	T	A	A			no dbSNP
		739	C→T	C	C	C	T	T			no dbSNP
		748	T→C	T	T	T	C	C			no dbSNP
		752	G→A	G	G	G	A	A			no dbSNP
		784	G→A	G	G	G	A	A			no dbSNP
		933	C→T	C	C	C	T	T			no dbSNP
		1007	C→G	C	C	C	G	G			no dbSNP
		1033	C→A	C	C	C	A	A			no dbSNP
		1038	T→G	T	T	T	G	G			no dbSNP
		1044	G→C	G	G	G	C	A	G		no dbSNP
		1106	T→C	T	T	T	C	C			no dbSNP
		1124	A→G	A	A	A	G	G			no dbSNP
		1236	A→G	A	A	A	G	G			no dbSNP
		1242	G→A	G	G	G	A	A			no dbSNP
		1243	A→G	A	A	A	G	G			no dbSNP
		1282	A→G	A	A	A	G	G			no dbSNP
		1414	T→G	T	T	T	G	T			no dbSNP
		1469	G→A	G	G	G	A	A			no dbSNP
		1471	A→G	A	A	A	G	G			no dbSNP
		1506	A→T	A	A	A	T	T			no dbSNP
		1507	A→T	A	A	A	T	T			no dbSNP
		1568	T→C	T	T	T	C	C			no dbSNP
		1766	G→A	G	G	G	A	A			no dbSNP
		2069	A→G	A	A	A	G	A			no dbSNP
		2114	A→T	A	A	A	T	A			no dbSNP
		2136	A→G	A	A	A	G	G			no dbSNP
		2216	C→A	C	C	C	A	C			no dbSNP
		2219	A→C	A	A	A	C	C			no dbSNP
		2224	G→A	G	G	G	A	A			no dbSNP
		2348	C→T	C	C	C	T	T			no dbSNP
		2361	C→T	C	C	C	T	T			no dbSNP
		2363	G→A	G	G	G	A	G	G	G	no dbSNP
		2396	T→G	T	T	T	G	T	T	T	no dbSNP
		2417	G→A	G	G	G	A	A			no dbSNP
		2440	G→A	G	G	G	A	A			no dbSNP
		2465	C→T	C	C	C	T	T			no dbSNP
		2498	G→A	G	G	G	A	A			no dbSNP
		2499	A→T	A	A	A	T	T			no dbSNP
		2549	G→A	G	G	G	A	A			no dbSNP
		2587	7bp in/del.	-	-	-	insert	insert			no dbSNP
		2617	C→G	C	C	C	G	G			no dbSNP
		2618	G→A	G	G	G	A	A			no dbSNP
Pbef1	ENSMUSG00000020572	78	T→C	T	T	T	C	C			no dbSNP
		110	A→G	A	A	A	G	G			no dbSNP
		953	G→A	G	G	G	A	G			no dbSNP
		1013	A→G	A	A	A	G	A			no dbSNP
		1016	A→C	A	A	A	C	C			no dbSNP
		1094	T→C	T	T	T	C	C			no dbSNP
		1585	G→A	G	G	G	A	G	G	G	no dbSNP
		1691	T→C	T	T	T	C	C			no dbSNP
		1782	4bp in/del	insert	insert	insert	-	-			no dbSNP
		1801	T→A	T	T	T	A	A			no dbSNP
		2308	G→A	G	G	G	A	A			no dbSNP
		2360	T→C	T	T	T	C	C			no dbSNP
Sypl	ENSMUSG00000020570	27	T→C	T	T	T	C	C			no dbSNP
		290	G→A	G	G	G	A	A	A	A	rs29156991	Ser97Asn
		305	A→C	A	A	A	C	C	C	C	no dbSNP	Asn102Thr
		321	T→C	T	T	T	C	C	C	C	rs29199771
		576	A→C	A	A	A	C	C	C	C	no dbSNP	Glu192Asp
		577	A→C	A	A	A	C	C	C	C	no dbSNP	Ile193Pro
		578	T→C	T	T	T	C	C	C	C	no dbSNP	Ile193Pro
		584	A→G	A	A	A	G	G	G	G	no dbSNP	Asn195Ser
		1048	T→C	T	T	T	C	C			no dbSNP
		1053	T→C	T	T	T	C	T			no dbSNP
		1055	G→T	G	G	G	T	G			no dbSNP
		1062	C→A	C	C	C	A	C			no dbSNP
		1366	G→A	G	G	G	A	A			no dbSNP
		1379	T→C	T	T	T	C	C			no dbSNP
		1544	A→G	A	A	A	G	G			no dbSNP
1110049B09Rik	ENSMUSG00000035860	62	A→G	A	A	A	G	G	G		no dbSNP
		85	A→C	A	A	A	C	C	C		no dbSNP
		153	G→A	G	G	G	A	A	A	A	no dbSNP	Glu18Lys
		170	C→T	C	C	C	T	T	C	C	no dbSNP
		203	C→T	C	C	C	T	C	C	C	no dbSNP
		400	C→T	C	C	C	T	T	T	T	no dbSNP	Ala100Val
		431	T→C	T	T	T	C	C	C	C	no dbSNP
		507	C→T	C	C	C	T	T	T	T	no dbSNP
		521	A→G	A	A	A	G	G			no dbSNP
		598	G→A	G	G	G	A	A	A	A	no dbSNP	Arg166Gln
		IVS4-3	C→T	C	C	C	T	T			no dbSNP
		674	T→C	T	T	T	C	C			no dbSNP
		791	T→C	T	T	T	C	C			no dbSNP
		803	G→A	G	G	G	A	A			no dbSNP
		842	A→G	A	A	A	G	G			no dbSNP
		1010	C→T	C	C	C	T	C	T	C	no dbSNP
		1055	A→G	A	A	A	G	G	G	G	no dbSNP
		1141	A→G	A	A	A	G	G	G	G	no dbSNP	Lys347Arg
		1173	A→G	A	A	A	G	G	G	G	no dbSNP	Thr358Ala
		1262	G→A	G	G	G	A	A	A	A	no dbSNP
		1457	G→C	G	G	G	C	C	C	C	no dbSNP	Arg452Ser
		1491	G→A	G	G	G	A	A	A	A	no dbSNP
		1503	G→A	G	G	G	A	A	A	A	no dbSNP
		1522	A→G	A	A	A	G	G	G	G	no dbSNP
		1695	C→T	C	C	C	C	T	C	C	no dbSNP
		1717	G→A	G	G	G	G	A	G	G	no dbSNP
		2043	G→A	G	G	G	A	A			no dbSNP
		2097	T→G	T	T	T	G	G			no dbSNP
		2173	C→G	C	C	C	G	C	C	G	no dbSNP	Pro691Ala
		2271	C→T	C	C	C	T	T			no dbSNP
		2328	T→G	T	T	T	G	G			no dbSNP
		2679	A→T	A	A	A	T	T			no dbSNP
		2684	A→G	A	A	A	G	G			rs29163965
		2785	C→A	C	C	C	A	A			no dbSNP
		2866	A→G	A	A	A	G	G			rs29185069
F730043M19Rik	ENSMUSG00000052125	163	G→A	G	G	G	A	A			no dbSNP
		200	C→T	C	C	C	T	T			no dbSNP
		316	7bp in/del.	insert	insert	insert	-	-			no dbSNP
		398	C→T	C	C	C	T	T	C	T	no dbSNP	Ser115Leu
		452	A→T	A	A	A	T	A	A	A	no dbSNP	Asn133Ile
		462	C→T	C	C	C	T	T			no dbSNP
		535	C→T	C	C	C	T	T			no dbSNP
		538	T→G	T	T	T	G	G			no dbSNP
		582	G→T	G	G	G	T	T			no dbSNP
		980	T→C	T	T	T	C	C			no dbSNP
		986	A→T	A	A	A	T	T			no dbSNP
		998	T→C	T	T	T	C	C			no dbSNP
		999	G→T	G	G	G	T	T			no dbSNP
		1054	C→T	C	C	C	T	T			no dbSNP
		1201	C→T	C	C	C	T	T			no dbSNP
		1205	G→A	G	G	G	A	A			no dbSNP
		1218	T→C	T	T	T	C	C			no dbSNP
		1224	G→T	G	G	G	T	T			no dbSNP
		1318	C→T	C	C	C	T	T			no dbSNP
		1321	A→T	A	A	A	T	T			no dbSNP
		1328	G→A	G	G	G	A	A			no dbSNP
		1415	T→C	T	T	T	C	C			no dbSNP
		1511	T→C	T	T	T	C	C			no dbSNP
Atxn7l4	ENSMUSG00000073126	303	A→G	A	A	A	G	G			no dbSNP
		512	A→C	A	A	A	C	C			no dbSNP
		517	C→T	C	C	C	T	T			no dbSNP
		518	A→G	A	A	A	G	G			no dbSNP
		617	C→T	C	C	C	T	C			no dbSNP
		620	T→C	T	T	T	C	C			no dbSNP
		671	A→G	A	A	A	G	G			no dbSNP
		685	T→C	T	T	T	C	C			no dbSNP
		754	G→A	G	G	G	A	A			no dbSNP
		820	T→C	T	T	T	C	C			no dbSNP
		964	C→A	C	C	C	A	A			no dbSNP
		1059	G→A	G	G	G	A	A			no dbSNP
Drr1	ENSMUSG00000079143	20	C→T	C	C	C	C	T			no dbSNP
Atxn7l1	ENSMUSG00000020564	115	C→G	C	C	C	G	G	G	G	no dbSNP	Ser7Cys
		425	T→C	T	T	T	C	C			no dbSNP
		536	C→T	C	C	C	T	T			rs49137694
		822	A→G	A	A	A	G	G			no dbSNP
		909	G→A	G	G	G	A	A			no dbSNP
		1047	C→T	C	C	C	T	T			no dbSNP
		1053	G→A	G	G	G	A	A			no dbSNP
4930504H06Rik	ENSMUSG00000020562	34	T→C	T	T	T	C	C	C	C	no dbSNP
		46	T→C	T	T	T	C	C	C	C	no dbSNP
		54	C→T	C	C	C	T	T	T	T	no dbSNP
		67	A→G	A	A	A	G	G	G	G	no dbSNP
		125	A→G	A	A	A	G	G	G	G	no dbSNP
		152	T→C	T	T	T	C	T	T	T	no dbSNP
		158	A→G	A	A	A	G	G	G	G	no dbSNP
		164	A→C	A	A	A	C	C	C	C	no dbSNP
		299	G→A	G	G	G	A	A	A	A	no dbSNP	Met21Ile
		310	A→G	A	A	A	G	G	G	G	no dbSNP	Asn25Ser
		330	C→A	C	C	C	A	A	A	A	no dbSNP	Leu32Ile
		404	A→G	A	A	A	G	G	G	G	no dbSNP
		426	A→G	A	A	A	G	G	G	G	no dbSNP	Met64Val
		442	C→T	C	C	C	T	T	T	T	no dbSNP	Thr69Ile
		443	T→C	T	T	T	C	C	C	C	no dbSNP	Thr69Ile
		469	T→C	T	T	T	C	C	C	C	no dbSNP	Met78Thr
		642	T→C	T	T	T	C	C			no dbSNP
		643	G→T	G	G	G	T	T			no dbSNP
		646	G→A	G	G	G	A	A			no dbSNP
		672	4bp in/del	-	-	-	insert	insert			no dbSNP
Twistnb	ENSMUSG00000020561	20	C→T	C	C	C	C	T			no dbSNP
		39	A→C	A	A	A	C	C			no dbSNP
		177	T→C	T	T	T	C	C			rs50803156
		594	T→G	T	T	T	T	G			no dbSNP
		600	G→A	G	G	G	A	A			rs47803873
		623	G→A	G	G	G	A	A			no dbSNP
		653	C→T	C	C	C	T	T			no dbSNP
		682	G→A	G	G	G	A	A			no dbSNP
		777	T→A	T	T	T	A	A			rs13481385
		991	A→G	A	A	A	G	A	G	A	no dbSNP	Asn991Asp
		1022	C→T	C	C	C	T	T			no dbSNP
		1485	A→G	A	A	A	A	G			no dbSNP
		1532	A→C	A	A	A	C	C			no dbSNP
		1543	G→C	G	G	G	C	C			no dbSNP
		1582	T→C	T	T	T	C	C			no dbSNP
		1592	T→C	T	T	T	C	C			no dbSNP
		1620	A→G	A	A	A	G	G			no dbSNP
		1648	T→C	T	T	T	C	C			no dbSNP
		1888	C→T	C	C	C	T	T			no dbSNP
		2140	C→T	C	C	C	T	T			no dbSNP
SnoRNA	ENSMUSG00000077750	51	G→C	G	G	G	C	C			no dbSNP
		53	insert/del	insert	insert	insert	-	-			no dbSNP
		86	T→C	T	T	T	C	C			no dbSNP
		120	A→G	A	A	A	G	G			no dbSNP
Ferd3l	ENSMUSG00000046518	3	C→T	C	C	C	T	T			no dbSNP
		11	T→C	T	T	T	C	C			no dbSNP
		30	T→C	T	T	T	C	C			no dbSNP
		146	C→T	C	C	C	T	T			no dbSNP
		449	A→G	A	A	A	G	G			no dbSNP
		575	G→A	G	G	G	A	A			no dbSNP
		638	A→G	A	A	A	G	G			no dbSNP
		677	T→C	T	T	T	C	C			no dbSNP
		687	C→G	C	C	C	G	G			no dbSNP
		694	G→A	G	G	G	A	G			no dbSNP
		695	C→T	C	C	C	T	T			no dbSNP
		708	C→T	C	C	C	T	T			no dbSNP
Twist1	ENSMUSG00000035799	39	A→G	A	A	A	G	G			no dbSNP
		1128	G→T	G	G	G	T	T			no dbSNP
		1438	A→T	A	A	A	T	A			no dbSNP
Hdac9	ENSMUSG00000004698	156	T→C	T	T	T	C	C			no dbSNP
		159	T→C	T	T	T	C	C			no dbSNP
		409	G→A	G	G	G	A	G			no dbSNP
		746	C→T	C	C	C	T	T	T	T	no dbSNP	Ala249Val
		753	T→C	T	T	T	C	C	C	C	no dbSNP
		795	A→G	A	A	A	G	G	A	A	no dbSNP	Ile265Met
		841	G→C	G	G	G	C	C	C	G	no dbSNP
		927	C→T	C	C	C	T	T			rs36578943
		963	C→T	C	C	C	T	T			no dbSNP
		1066	T→C	T	T	T	C	C			rs38517973
		1423	G→A	G	G	G	A	A	A	A	rs36961514	Ala475Thr
		1939	G→A	G	G	G	A	A	A	A	no dbSNP	Asp598Asn
		2025	C→T	C	C	C	C	C	C	T	no dbSNP
		2026	C→T	C	C	C	C	C	C	T	no dbSNP
		2097	C→T	G	C	C	T	T	T	T	no dbSNP
		2103	G→C	G	G	G	C	C	C	C	no dbSNP
		2118	C→T	C	C	C	T	T	T	T	no dbSNP
		2121	C→T	C	C	C	T	C	C	C	no dbSNP
		2127	G→A	G	G	G	A	A	A	A	no dbSNP
		2160	G→A	G	G	G	A	G	G	G	no dbSNP
		2171	G→A	G	G	G	A	A	A	A	no dbSNP	Ser675Asn
		2316	G→A	G	G	G	A	A			no dbSNP
		2349	C→T	C	C	C	T	T			no dbSNP
		2392	G→A	G	G	G	A	G	G	G	no dbSNP	Gly749Ser
		2505	G→A	G	G	G	A	A			no dbSNP
		3042	G→A	G	G	G	A	A			no dbSNP
		3081	C→T	C	T	T	C	C	C	C	no dbSNP
		3112	G→C	G	G	G	C	C	C	C	no dbSNP	Val989Leu
		3128	C→T	C	C	C	T	C	T	C	no dbSNP	Ala994Val
		3177	A→G	A	A	A	G	G			no dbSNP
		3255	G→A	G	G	G	A	A			no dbSNP
4921508M14Rik	ENSMUSG000000052376	48	A→G	A	A	A	G	G			no dbSNP
		291	G→T	G	G	G	T	T	T	T	no dbSNP
		301	T→C	T	T	T	C	C	C	C	no dbSNP	Cys101Arg
		308	C→T	C	C	C	T	T	T	T	no dbSNP	Pro103Leu
		325	C→T	C	C	C	T	T	T	T	no dbSNP	Arg109Stop
		353	C→T	C	C	C	T	T			no dbSNP
		357	A→T	A	A	A	T	T			no dbSNP
		400	T→G	T	T	T	G	G			no dbSNP
		406	T→C	T	T	T	C	C			no dbSNP
SNORNA	ENSMUSG00000077264	65	A→G	A	A	A	G	G			no dbSNP
		79	C→T	C	C	C	T	T			no dbSNP
		84	A→G	G	G	G	G	G			no dbSNP
		100	G→T	G	G	G	T	T			no dbSNP
Snx13	ENSMUSG00000020590	737	A→C	A	A	A	C	C			no dbSNP
		872	A→C	A	A	A	C	C			no dbSNP
		896	A→G	A	A	A	G	G			no dbSNP
		919	G→A	G	G	G	G	A			no dbSNP
		1562	A→T	A	A	A	T	A			no dbSNP
		1568	A→G	A	A	A	G	G			no dbSNP
		1721	G→A	G	G	G	A	A			no dbSNP
		IVS23+3	T→A	T	T	T	A	A			no dbSNP
		3086	T→C	T	T	T	C	C			no dbSNP
		3148	C→A	C	C	C	A	A			no dbSNP
		3155	G→A	G	G	G	A	A			no dbSNP
		3165	T→C	T	T	T	C	C			no dbSNP
		3195	T→C	T	T	T	C	C			no dbSNP
		3224	T→C	T	T	T	C	C			no dbSNP
		3294	A→G	A	A	A	G	G			rs31667520
		3384	A→G	A	A	A	G	G			rs31667522
		3450	8bp in/del	-	-	-	+	+			no dbSNP
		3718	G→C	G	G	G	C	C			no dbSNP
		3719	G→A	G	G	G	A	A			no dbSNP
Mmu-mir-680-3	ENSMUSG00000076253	No differences									no dbSNP
SnoRNA	ENSMUSG00000065195	No differences									no dbSNP
Ahr	ENSMUSG00000019256	180	G→A	G	G	G	A	A			no dbSNP
		360	C→A	C	C	C	A	A			no dbSNP
		473	G→A	G	G	G	A	A			no dbSNP
		539	C→T	C	C	C	T	T			no dbSNP
		881	T→C	T	T	T	C	C			rs3021561
		1241	A→G	A	A	A	G	G			no dbSNP
		1250	C→A	C	C	C	A	A			no dbSNP
		1334	C→A	C	C	C	A	A			no dbSNP
		1385	G→A	G	G	G	A	A			rs3021747
		1493	A→G	A	A	A	G	G			rs3021639
		1682	G→A	G	G	G	A	A			rs3021837
		1700	C→T	C	C	C	T	T			rs3021630
		1740	T→C	T	T	T	C	C	C	C	rs3021545	Phe348Leu
		1921	C→T	C	C	C	T	T	T	T	rs3021710	Thr394Met
		2219	G→A	G	G	G	A	A	A	A	rs3021827	Ala494Thr
		2337	G→A	G	G	G	A	A	G	G	rs3021620	Ser533Asn
		2348	A→G	A	A	A	G	G	A	A	no dbSNP	Asn544Asp
		2765	C→A	C	C	C	A	A	A	A	rs8254591	Leu676Ile
		3004	A→C	A	A	A	C	C			rs3021825
		3010	C→T	C	C	C	T	T			rs3021703
		3011	A→G	A	A	A	G	G	G	G	rs3021543	Thr758Ala
		3107	A→G	A	A	A	G	G	G	G	rs3022704	Ser790Gly
		3148	A→G	A	A	A	G	G	G	G	no dbSNP	Ile808Val
		3258	T→C→G	T	T	T	C	C	G	G	no dbSNP
		3310	G→A	G	G	G	A	A			no dbSNP
		3373	A→T	A	A	A	T	T			no dbSNP
		3396	G→A	G	G	G	A	A			no dbSNP
		3399	A→T	A	A	A	T	T			no dbSNP
		3454	C→T	C	C	C	T	T			no dbSNP
		3503	T→G	T	T	T	G	G			no dbSNP
		3518	G→A	G	G	G	A	A			no dbSNP
		3587	A→C	A	A	A	C	C			no dbSNP
		3596	T→C	T	T	T	C	C			no dbSNP
		3743	A→G	A	A	A	G	G			no dbSNP
		3867	C→T	C	C	C	T	T			no dbSNP
		3875	C→G	C	C	C	G	G			no dbSNP
		3936	C→A	C	C	C	A	A			no dbSNP
		3970	G→A	G	G	G	A	A			no dbSNP
		4014	G→A	G	G	G	A	A			no dbSNP
		4132	A→G	A	A	A	G	G			no dbSNP
		4148	C→T	C	C	C	T	T			no dbSNP
		4219	G→A	G	G	G	A	G			no dbSNP
		4228	G→A	G	G	G	A	A			no dbSNP
		4277	7bp in/del.	-	-	-	+	+			no dbSNP
		4530	G→A	G	G	G	A	A			no dbSNP
		4686	C→T	C	C	C	T	T			no dbSNP
		4810	C→T	C	C	C	T	T			no dbSNP
		4912	A→T	A	A	A	T	T			no dbSNP
		5011	C→A	C	C	C	A	A			no dbSNP
		5149	C→T	C	C	C	T	T			no dbSNP
		5236	T→C	T	T	T	C	C			no dbSNP
		5488	T→A	T	T	T	A	A			no dbSNP
		5494	A→T	A	A	A	T	T			no dbSNP
		5664	T→C	T	T	T	C	C			no dbSNP
Bcmp11	ENSMUSG00000036231	335	A→G	A	A	A	G	G	G	G	rs48770443	Gln112Arg
Tspan13	ENSMUSG00000020577	60	T→C	T	T	T	C	C			no dbSNP
		81	C→T	C	C	C	T	T			no dbSNP
		96	C→T	C	C	C	T	T			no dbSNP
		189	G→C	G	G	G	C	C			no dbSNP
		274	C→T	C	C	C	C	T			no dbSNP
		288	T→C	T	T	T	T	C			no dbSNP
		372	T→C	T	T	T	C	C			rs13469335
		432	A→G	A	A	A	G	G			rs46753354
		468	G→A	G	G	G	A	A			no dbSNP
		471	C→T	C	C	C	T	T			no dbSNP
		477	C→G	C	C	C	G	G			no dbSNP
		507	G→A	G	G	G	A	A			no dbSNP
		510	G→A	G	G	G	A	A			no dbSNP
Bzw2	ENSMUSG00000020547	16	A→G	A	A	A	G	G			no dbSNP
		388	T→C	T	T	T	C	C			rs37430310
		718	C→T	C	C	C	T	T			rs36656274
		814	A→G	A	A	A	G	G			no dbSNP
		850	C→T	C	C	C	T	C			rs37576798
		913	G→A	G	G	G	A	G			no dbSNP
		1036	T→C	T	T	T	C	C			rs13467054	Ser231Ala
Agr2	ENSMUSG00000019765	193	T→C	T	T	T	C	C			rs13474240
		217	C→T	C	C	C	T	T			no dbSNP
		247	A→G	A	A	A	G	G			no dbSNP
		442	T→C	T	T	T	C	T			rs29211152
		500	C→A	C	C	C	A	A			no dbSNP
		514	G→T	G	G	G	T	T			no dbSNP
		545	T→C	T	T	T	C	C			rs46182355
Ankmy2	ENSMUSG00000036188	4	G→A	G	G	G	A	A			no dbSNP
		137	T→C	T	T	T	C	C			no dbSNP
		213	C→T	C	C	C	T	T			no dbSNP
		969	G→A	G	G	G	A	A			rs37942692
		1095	T→C	T	T	T	C	C			rs36255985
		1310	T→C	T	T	T	C	C	C	C	no dbSNP	Ile369Thr
1700108M19Rik	ENSMUSG00000020545	190	A→G	A	A	A	G	A			no dbSNP
		205	A→G	A	A	A	G	A			no dbSNP
		391	C→T	C	C	C	T	T			no dbSNP
		442	T→C	T	T	T	C	C			no dbSNP
		490	G→C	G	G	G	C	C			no dbSNP
		500	C→A	C	C	C	A	A			no dbSNP
		536	G→T	G	G	G	T	T			no dbSNP
		555	T→C	T	T	T	C	C			no dbSNP
Sostdc1	ENSMUSG00000036169	112	G→C	G	G	G	C	C	C	C	no dbSNP	Cys15Ser
		121	T→C	T	T	T	C	C	C	C	no dbSNP	Met18Thr
		353	G→C	G	G	G	C	C			no dbSNP
		422	T→C	T	T	T	C	C			rs36657823
		578	T→G	T	T	T	G	G			rs39365862
		1131	T→C	T	T	T	C	C			no dbSNP
		1174	C→A	C	C	C	A	A			no dbSNP
		1218	T→A	T	T	T	A	A			no dbSNP
		1397	C→T	C	C	C	T	T			no dbSNP
		1429	T→C	T	T	T	C	C			no dbSNP
		1470	A→G	A	A	A	G	A			no dbSNP
		1505	T→C	T	T	T	C	C			no dbSNP
4930579E17Rik	ENSMUSG00000043153	57	C→T	C	C	C	C	T			no dbSNP
		64	A→T	A	A	A	T	A			no dbSNP
		128	G→A	G	G	G	A	A			no dbSNP
		170	T→G	T	T	T	G	G			no dbSNP
		322	G→A	G	G	G	A	A			no dbSNP
		358	T→C	T	T	T	C	C			no dbSNP
		367	C→T	C	C	C	T	T	T	T	no dbSNP	Pro38Ser
		373	A→G	A	A	A	G	G	G	G	no dbSNP	Asn40Asp
		1002	A→G	A	A	A	A	G			no dbSNP
		IVS5+3	G→A	G	G	G	A	A			no dbSNP
		1290	A→T	A	A	A	T	T	T	T	no dbSNP	Gln243His
		1391	C→T	C	C	C	T	T	T	T	no dbSNP	Pro277Leu
		1392	A→G	A	A	A	G	G	G	G	no dbSNP	Pro277Leu
		1431	G→T	G	G	G	T	T	T	T	no dbSNP
		1577	T→C	T	T	T	C	C	C	C	no dbSNP	Val339Ala
		1942	A→G	A	A	A	G	G			no dbSNP
		2035	C→T	C	C	C	T	T			no dbSNP
		2038	A→C	A	A	A	C	C			no dbSNP
		2060	C→A	C	C	C	A	A			no dbSNP
		2102	G→A	G	G	G	A	A			no dbSNP
		2108	C→A	C	C	C	A	A			no dbSNP
		2159	G→A	G	G	G	A	A			no dbSNP
		2172	G→T	G	G	G	T	T			no dbSNP
		2191	C→T	C	C	C	T	T			no dbSNP
		2252	C→T	C	C	C	T	T			no dbSNP
		2323	C→A	C	C	C	A	A			no dbSNP
		2326	A→C	A	A	A	C	C			no dbSNP
		2330	G→A	G	G	G	A	A			no dbSNP
A530016O06Rik	ENSMUSG00000050103	25	9bp in/del	-	-	-	insert	-			no dbSNP
		63	A→T	A	A	A	T	T			no dbSNP
		66	C→G	C	C	C	G	G			no dbSNP
		91	A→C	A	A	A	C	C			no dbSNP
		186	C→G	C	C	C	G	G			no dbSNP
		616	T→C	T	T	T	C	C			no dbSNP
		743	A→G	A	A	A	G	G	G	G	no dbSNP	Thr114Ala
		745	C→A	C	C	C	A	A	A	A	no dbSNP	Thr114Ala
		751	G→A	G	G	G	A	A	A	A	no dbSNP
		931	A→C	A	A	A	C	C			no dbSNP
		1003	C→T	C	C	C	T	T			no dbSNP
		1201	T→C	T	T	T	C	C			no dbSNP
		1251	C→A	C	C	C	A	A	A	A	no dbSNP	Thr283Asn
		1270	T→G	T	T	T	G	G	G	G	no dbSNP
		1405	T→C	T	T	T	C	C			no dbSNP
		1534	G→T	G	G	G	T	T			no dbSNP
		1640	A→C	A	A	A	C	C	C	C	no dbSNP	Ile413Leu
		1658	G→T	G	G	G	T	T	T	T	no dbSNP	Ala419Ser
		1678	G→A	G	G	G	A	A			no dbSNP
		1713	C→A	C	C	C	A	A			no dbSNP
		1721	A→G	A	A	A	G	G			no dbSNP
		1781	G→A	G	G	G	A	A			no dbSNP
		1783	C→G	C	C	C	G	G			no dbSNP
		1786	G→A	G	G	G	A	A			no dbSNP
		1793	C→T	C	C	C	T	T			no dbSNP
		1828	A→G	A	A	A	G	G			no dbSNP
		1832	G→T	G	G	G	T	T			no dbSNP
		1899	G→C	G	G	G	C	C			no dbSNP
Meox2	ENSMUSG00000036144	164	C→A	C	C	C	A	A			no dbSNP
		513	T→C	T	T	T	C	C			no dbSNP
		582	A→G	A	A	A	G	G			rs29129794
		624	G→C	G	G	G	C	C			no dbSNP
		759	A→G	A	A	A	G	G			rs49099041
		1152	T→C	T	T	T	C	C			rs29159246
		1552	G→A	G	G	G	A	A			rs29172192
		1620	T→G	T	T	T	G	G			no dbSNP
		1739	T→C	T	T	T	C	C			no dbSNP
		1750	1bp insert	-	-	-	-	insert			no dbSNP
		2003	T→C	T	T	T	T	C			no dbSNP
		2015	C→T	C	C	C	C	T			no dbSNP
		2027	T→C	T	T	T	T	C			no dbSNP
		2040	G→T	G	G	G	G	T			no dbSNP
		2093	C→T	C	C	C	T	C			no dbSNP
		2111	A→G	A	A	A	A	G			no dbSNP
Etv1	ENSMUSG00000004151	1	A→T	A	A	A	T	T			no dbSNP
		1099	G→A	G	G	G	A	A			no dbSNP
		1640	C→T	C	C	C	T	T			no dbSNP
		1662	G→A	G	G	G	A	A			no dbSNP
		1683	T→C	T	T	T	C	C			no dbSNP
		1720	G→A	G	G	G	A	A			no dbSNP
		1807	T→A	T	T	T	A	A			no dbSNP
		1981	C→T	C	C	C	T	T			no dbSNP
		2312	G→A	G	G	G	A	A			no dbSNP
		2705	A→T	A	A	A	T	T			no dbSNP
		2910	A→G	A	A	A	G	G			no dbSNP
		3097	A→G	A	A	A	G	G			no dbSNP
		3128	C→A	C	A	A	A	A			no dbSNP
DgKb	ENSMUSG00000036095	133	C→G	C	C	C	C	G			no dbSNP
		437	G→C	G	G	G	C	C			no dbSNP
		512	A→G	A	A	A	G	G			no dbSNP
		521	T→G	T	T	T	G	G			no dbSNP
		525	T→C	T	T	T	C	C			no dbSNP
		526	T→A	T	T	T	A	A			no dbSNP
		669	T→G	T	T	T	G	G			no dbSNP
		996	G→A	G	G	G	A	A			no dbSNP
GM889	ENSMUSG00000071342	67	G→C	G	G	G	C	G			no dbSNP
		92	T→G	T	T	T	G	G			no dbSNP
		104	G→A	G	G	G	A	A			no dbSNP
		137	C→A	C	C	C	A	A	A	A	no dbSNP	Ala8Asp
		209	G→A	G	G	G	A	A	A	A	no dbSNP	Ser32Asn
		216	C→T	C	C	C	T	T	T	T	no dbSNP
		221	T→C	T	T	T	C	C	C	C	no dbSNP	Met36Thr
		324	G→T	G	G	G	T	G			no dbSNP
		562	T→G	T	T	T	G	T			no dbSNP
		682	G→T	G	G	G	T	T			no dbSNP
		788	T→C	T	T	T	C	C			no dbSNP
		842	T→C	T	T	T	C	C			no dbSNP
		925	G→A	G	G	G	A	A			no dbSNP
		958	T→C	T	T	T	C	C			no dbSNP
		1131	C→T	C	C	C	T	T			no dbSNP
		1139	C→T	C	C	C	T	T			no dbSNP
		1150	C→A	C	C	C	A	A			no dbSNP
		1213	G→A	G	G	G	A	A			no dbSNP
Arl4	ENSMUSG00000047446	2	T→C	T	T	T	C	C			no dbSNP
		143	A→G	A	A	A	G	G			no dbSNP
		565	T→C	T	T	T	C	T			no dbSNP
		1619	A→G	A	A	A	G	A			no dbSNP
		1676	G→T	G	G	G	T	G			no dbSNP
		1722	C→G	C	C	C	G	C			no dbSNP
		1857	A→T	A	A	A	T	T			no dbSNP
		2001	T→C	T	T	T	C	T			no dbSNP
		2097	G→A	G	G	G	A	G			no dbSNP
		2109	G→T	G	G	G	T	G			no dbSNP
		2575	C→T	C	C	C	T	T			no dbSNP
		2591	T→C	T	T	T	C	C			no dbSNP
		2601	C→A	C	C	C	A	A			no dbSNP
		2613	T→C	T	T	T	C	C			no dbSNP
		2657	C→T	C	C	C	T	T			no dbSNP
		2718	C→T	C	C	C	T	T			no dbSNP
		2817	A→G	A	A	A	G	G			no dbSNP
		3601	C→T	C	C	C	T	T			no dbSNP
Scin	ENSMUSG00000002565	16	T→C	T	T	T	C	C			no dbSNP
		20	G→A	G	G	G	G	A			no dbSNP
		106	C→G	C	C	C	C	G			rs47892744
		232	C→T	C	C	C	C	T			no dbSNP
		256	C→T	C	C	C	C	T			no dbSNP
		481	T→C	T	T	T	C	C			no dbSNP
		488	G→T	G	G	G	G	T			no dbSNP
		1054	T→C	T	T	T	C	C			no dbSNP
		IVS6-3	C→T	C	C	C	T	T			no dbSNP
		1168	G→A	G	G	G	A	A			no dbSNP
		1201	T→C	T	T	T	C	C			no dbSNP
		1288	T→C	T	T	T	C	C			rs50987196
		1366	C→G	C	C	C	G	G			rs49710556
		1429	A→G	A	A	A	G	G			rs49691441
		1593	G→A	G	G	G	G	A			rs50472706
		IVS12+3	G→A	G	G	G	A	A			no dbSNP
		1927	G→A	G	G	G	A	A			no dbSNP
		1936	T→C	T	T	T	C	C			no dbSNP
		2676	G→T	G	G	G	T	T			no dbSNP
		2697	G→A	G	G	G	A	A			no dbSNP
		2700	C→G	C	C	C	G	G			no dbSNP
		2756	C→T	C	C	C	T	T			no dbSNP
		2903	G→T	G	G	G	T	T			no dbSNP
		2916	G→A	G	G	G	A	A			no dbSNP
		2926	A→C	A	A	A	C	C			no dbSNP
Ifrd1	ENSMUSG00000001627	667	C→A	C	C	C	A	A			no dbSNP
		689	C→T	C	C	C	T	T			rs13468051
		868	C→A	C	C	C	A	A	A	A	rs13468049	Phe213Leu
		1246	C→T	C	C	C	T	T			no dbSNP
		1576	G→C	G	G	G	C	C	C	C	no dbSNP	Leu449Phe
		1676	G→T	G	G	G	T	T			no dbSNP
		1783	C→T	C	C	C	T	T	T	T	no dbSNP
		1795	T→C	T	T	T	C	C	C	C	no dbSNP
		1812	A→G	A	A	A	G	G			no dbSNP
		1872	G→A	G	G	G	A	A			no dbSNP
		1884	T→C	T	T	T	C	C			no dbSNP
		1885	T→A	T	T	T	A	A			no dbSNP
		1888	G→T	G	G	G	T	T			no dbSNP
		1890	C→G	C	C	C	G	G			no dbSNP
		1926	T→C	T	T	T	C	C			no dbSNP
		1978	C→T	C	C	C	T	C			no dbSNP
		2022	A→G	A	A	A	G	G			no dbSNP
		2047	T→C	T	T	T	C	C			no dbSNP
		2093	T→C	T	T	T	C	C			no dbSNP
		2271	T→C	T	T	T	C	C			no dbSNP
		2289	G→A	G	G	G	A	A			no dbSNP
		2296	G→A	G	G	G	A	A			no dbSNP
		2318	G→A	G	G	G	A	A			no dbSNP
		2386	G→T	G	G	G	T	T			no dbSNP
		2443	A→G	A	A	A	G	G			no dbSNP
		2454	G→A	G	G	G	A	G			no dbSNP
		2479	T→G	T	T	T	G	G			no dbSNP
		2481	G→T	G	G	G	T	G			no dbSNP
		2514	A→T	A	A	A	T	T			no dbSNP
		2554	T→C	T	T	T	C	C			no dbSNP
		2569	G→C	G	G	G	C	C			no dbSNP
		2579	G→A	G	G	G	A	A			no dbSNP
		2622	C→A	C	C	C	A	A			no dbSNP
		2636	T→A	T	T	T	A	A			no dbSNP
		2667	G→A	G	G	G	A	A			no dbSNP
		2671	T→C	T	T	T	C	C			no dbSNP
		2675	G→A	G	G	G	A	A			no dbSNP
		2677	G→A	G	G	G	A	A			no dbSNP
		2727	A→G	A	A	A	G	G			no dbSNP
		2802	T→C	T	T	T	C	C			no dbSNP
		2810	T→G	T	T	T	G	G			no dbSNP
		2822	T→C	T	T	T	C	C			no dbSNP
		2836	T→G	T	T	T	G	T			no dbSNP
		2866	A→C	A	A	A	C	C			no dbSNP
		2900	T→C	T	T	T	C	T			no dbSNP
		2928	C→T	C	C	C	T	T			no dbSNP
		2939	C→T	C	C	C	T	T			no dbSNP
		3021	T→A	T	T	T	A	A			no dbSNP
		3089	C→G	C	C	C	G	G			no dbSNP
		3111	C→T	C	C	C	T	T			no dbSNP
		3112	T→A	T	T	T	A	A			no dbSNP
		3113	C→A	C	C	C	A	A			no dbSNP
		3132	G→T	G	G	G	T	T			no dbSNP
		3153	T→G	T	T	T	G	G			no dbSNP
		3158	A→C	A	A	A	C	C			no dbSNP
		3188	G→A	G	G	G	A	A			no dbSNP
		3197	T→C	T	T	T	C	C			no dbSNP
		3216	A→G	A	A	A	G	G			no dbSNP
		3226	T→C	T	T	T	C	C			no dbSNP
		3235	G→T	G	G	G	T	T			no dbSNP
		3259	A→G	A	A	A	G	G			no dbSNP
		3291	G→A	G	G	G	A	A			no dbSNP
		3297	C→A	C	C	C	A	A			no dbSNP
		3372	G→A	G	G	G	A	A			no dbSNP
		3374	T→C	T	T	T	C	C			no dbSNP
EG629820	ENSMUSG00000035983	60	G→A	G	G	G	A	A			no dbSNP
		459	C→T	C	C	C	T	C	C	T	no dbSNP
		511	G→A	G	G	G	A	A	A	A	no dbSNP	Ala38Thr
		538	G→C	G	G	G	C	C	C	C	no dbSNP	Gly47Arg
		607	G→A	G	G	G	A	G	G	A	no dbSNP	Gly70Ser
		613	T→A→C	T	T	T	A	C	C	A	no dbSNP	Tyr72Asn
		677	G→T	G	G	G	T	T	T	T	no dbSNP	Gly93Val
		913	T→A	T	T	T	A	A			no dbSNP
		1110	A→T	A	A	A	T	T			no dbSNP
		1179	T→C	T	T	T	C	C			no dbSNP
		1205	G→A	G	G	G	A	A			no dbSNP
		1310	G→A	G	G	G	A	A			no dbSNP
Zfp277	ENSMUSG00000055917	17	A→C	A	A	A	C	C	A	C	no dbSNP
		78	C→G	C	C	C	G	G	C	G	no dbSNP
		82	G→T	G	G	G	T	T	G	G	no dbSNP	Val21Phe
		99	A→G	A	A	A	G	G	G	G	no dbSNP
		102	C→G	C	C	C	G	G	G	G	no dbSNP	His28Gln
		105	A→G	A	A	A	G	G	G	G	no dbSNP
		172	G→A	G	G	G	A	A	A	A	rs29131863	Ala51Thr
		507	G→A	G	G	G	G	A	G	G	no dbSNP
		543	T→C	T	T	T	T	C	T	T	rs29175162
		655	G→A	G	G	G	A	A	A	A	rs46521319	Ala212Thr
		675	G→A	G	G	G	A	A	A	A	rs29200421
		1050	G→T	G	G	G	T	T	G	T	no dbSNP	Gln343His
		1170	C→G	C	C	C	G	G	G	G	no dbSNP
		1302	C→T	C	C	C	T	T	T	T	no dbSNP
		1306	G→A	G	G	G	A	A	A	A	no dbSNP	Val429Ile
		1323	G→A	G	G	G	A	A	A	A	no dbSNP
		1414	A→G	A	A	A	G	G	G	G	no dbSNP
		1419	G→A	G	G	G	A	A	A	A	no dbSNP
		1549	T→G	T	T	T	G	G	G	G	no dbSNP
Dock4	ENSMUSG00000035954	107	G→T	G	G	G	T	T			no dbSNP
		145	G→C	G	G	G	C	C			no dbSNP
		158	C→A	C	C	C	A	A			no dbSNP
		197	T→C	T	T	T	C	C			no dbSNP
		298	T→C	T	T	T	C	C			no dbSNP
		353	C→T	C	C	C	T	T			no dbSNP
		365	C→T	C	C	C	T	T			no dbSNP
		371	G→A	G	G	G	A	A			no dbSNP
		374	C→T	C	C	C	T	T			rs46569557
		398	C→T	C	C	C	T	T			no dbSNP
		651	A→T	A	A	A	T	T	T	T	no dbSNP	Arg116Trp
		689	G→A	G	G	G	A	A	A	A	no dbSNP
		974	A→G	A	A	A	G	G			rs46342660
		1655	T→G	T	T	T	G	G			no dbSNP
		1746	C→A	C	C	C	A	A			no dbSNP
		1847	C→T	C	C	C	T	T			no dbSNP
		1853	A→G	A	A	A	G	G			rs46400014
		1871	C→A	C	C	C	A	A			rs46031207
		2249	G→A	G	G	G	A	A			no dbSNP
		2423	G→A	G	G	G	A	A			no dbSNP
		2528	C→T	C	C	C	T	T			no dbSNP
		2595	T→C	T	T	T	C	C			rs47560047
		2783	G→T	G	G	G	T	T			no dbSNP
		2963	G→A	G	G	G	A	A			no dbSNP
		2987	T→C	T	T	T	C	C			rs48043822
		3023	G→A	G	G	G	A	A			no dbSNP
		3242	C→T	C	C	C	T	T			no dbSNP
		3410	C→T	C	C	C	T	T			rs50796318
		3717	G→A	G	G	G	A	A			rs51416719
		3744	T→C	T	T	T	C	C			no dbSNP
		4056	A→G	A	A	A	G	G			rs52004188
		4245	C→T	C	C	C	T	T			rs50409525
		4404	T→C	T	T	T	C	C			rs47932169
		4512	C→T	C	C	C	T	T	T	T	rs6391178
		4545	C→T	C	C	C	T	T	T	T	rs6391667
		4551	T→C	T	T	T	C	C	C	C	no dbSNP
		4606	G→A	G	G	G	A	A	A	A	no dbSNP	Ala1435Thr
		4632	G→A	G	G	G	A	A			no dbSNP
		4635	A→T	A	A	A	T	T			no dbSNP
		4695	A→T	A	A	A	T	T			no dbSNP
		4854	C→T	C	C	C	T	T			rs45692921
		5154	A→C	A	A	A	C	C			no dbSNP
		5244	C→T	C	C	C	T	T			no dbSNP
		5334	G→A	G	G	G	A	A			rs46528627
		5382	C→G	C	C	C	G	G			rs51812690
		5496	A→G	A	A	A	G	G			rs51455023
		5754	T→G	T	T	T	G	G			no dbSNP
		5949	18bp in/del	-	-	-	insert	insert			no dbSNP
		6028	T→C	T	T	T	C	T			no dbSNP
		6195	C→T	C	C	C	T	T			no dbSNP
		6415	A→G	A	A	A	G	G			no dbSNP
		6708	C→A	C	C	C	A	A			no dbSNP
		6727	C→T	C	C	C	T	T			no dbSNP
		6728	T→G	T	T	T	G	G			no dbSNP
		6880	A→G	A	A	A	G	G			no dbSNP
		7241	T→C	T	T	T	C	C			no dbSNP
		7285	G→C	G	G	G	C	C			no dbSNP
		7288	T→C	T	T	T	C	C			no dbSNP
		7364	A→G	A	A	A	G	G			no dbSNP
		7589	G→A	G	G	G	A	A			no dbSNP
Immp2L	ENSMUSG00000056899	34	C→T	C	C	C	T	T	T	T	no dbSNP	Ala8Val
		129	A→G	A	A	A	G	G	G	G	no dbSNP
SnoRNA	ENSMUSG00000077613	IVS-1	C→G	C	C	C	C	G			no dbSNP
		10	A→G	A	A	A	A	G			no dbSNP
		21	A→C	A	A	A	A	C			no dbSNP
		25	A→G	A	A	A	A	G			no dbSNP
		71	1bp ins/del	A	A	A	A	-			no dbSNP
		81	T→G	T	T	T	T	A			no dbSNP
		131	T→C	T	T	T	T	C			no dbSNP
Lrrn3	ENSMUSG00000036295	209	G→A	G	G	G	A	A			no dbSNP
		515	A→T	A	A	A	T	T			no dbSNP
		640	T→C	T	T	T	C	C			no dbSNP
		906	G→T	G	G	G	T	T	T	T	no dbSNP
		959	C→A	C	C	C	A	A	A	C	no dbSNP	Ala69Glu
		960	C→G	C	C	C	G	G	G	C	no dbSNP	Ala69Glu
		966	A→T	A	A	A	T	T		T	no dbSNP
		1227	C→T	C	C	C	T	T			no dbSNP
		1510	G→A	G	G	G	A	A			no dbSNP
		1516	A→G	A	A	A	G	G	G		no dbSNP
		1689	A→G	A	A	A	G	G			no dbSNP
		1713	C→T	C	C	C	T	T	T	T	no dbSNP
		1776	G→A	G	G	G	A	A	A	A	no dbSNP
		2192	A→G	A	A	A	G	G			rs48142917
		2276	G→T	G	G	G	T	T			rs46635878
		2349	A→C	A	A	A	C	C			rs46822451
		2511	T→G	T	T	T	G	G		T	no dbSNP
		2544	C→T	C	C	C	T	T		C	no dbSNP
		2711	G→A	G	G	G	A	A	A	A	no dbSNP	Ser653Asn
		2748	T→G	T	T	T	G	G	G	T	no dbSNP
		2761	T→C	T	T	T	C	C	C	T	no dbSNP	Leu670Val
		2765	C→T	C	C	C	T	C	C	C	no dbSNP	Ala671Val
		2847	G→A	G	G	G	A	A			no dbSNP
		2880	A→T	A	A	A	T	T			no dbSNP
		2913	A→G	A	A	A	G	G			rs29205180
		2915	A→G	A	A	A	G	G			no dbSNP
		2934	A→G	A	A	A	G	G			no dbSNP
		3282	T→A	T	T	T	A	A			no dbSNP
DnaJB9	ENSMUSG00000014905	169	T→G	T	T	T	G	T	T	T	no dbSNP	Phe10Leu
		358	G→A	G	G	G	A	A			no dbSNP
		450	G→A	G	G	G	A	A			no dbSNP
		583	T→C	T	T	T	C	C			no dbSNP
		1049	G→A	G	G	G	A	A			no dbSNP
		1523	G→A	G	G	G	A	T			no dbSNP
		1524	G→T	G	G	G	T	T			no dbSNP
Pnpla8	ENSMUSG00000036257	129	A→C	A	A	A	C	C	C	C	no dbSNP
		239	A→G	A	A	A	G	G	G	G	rs49669514	Asn329Ser
		579	C→T	C	C	C	T	T			no dbSNP
		735	G→A	G	G	G	A	A			no dbSNP
		1153	T→C	T	T	T	C	C			rs48909814
		1191	G→C	G	G	G	C	C			rs13472349
		1197	G→A	G	G	G	A	A			no dbSNP
Nrcam	ENSMUSG00000020598	63	G→C	G	G	G	C	C			no dbSNP
		605	C→T	C	C	C	T	T			no dbSNP
		686	G→A	G	G	G	A	A			rs48676514
		689	A→C	A	A	A	C	C			no dbSNP
		737	A→G	A	A	A	G	G	A	G	no dbSNP	Gln152Arg
		809	T→C	T	T	T	C	C			rs46633527
		815	A→G	A	A	A	G	G			rs48054454
		926	G→C	G	G	G	C	C			no dbSNP
		1229	G→A	G	G	G	A	A			no dbSNP
		IVS11-3	T→C	T	T	T	C	C			no dbSNP
		1320	C→T	C	C	C	T	T			rs50040886
		1340	C→T	C	C	C	T	C			no dbSNP
		1671	C→T	C	C	C	T	T			rs46927158
		1820	C→G	C	C	C	G	G			no dbSNP
		1898	G→A	G	G	G	A	A			no dbSNP
		2006	G→A	G	G	G	A	A			no dbSNP
		2531	G→A	G	G	G	A	A			no dbSNP
		3248	C→T	C	C	C	T	T	T	T	rs49690564
		3269	C→A	C	C	C	A	A	A	A	no dbSNP
		3309	C→A	C	C	C	A	A	A	A	rs49063015	Gln982Lys
		3453	C→T	C	C	C	T	T	T	T	rs47933324	Pro1030Ser
		3571	C→A	C	C	C	A	A	A	A	no dbSNP	Ser1071Arg
		3636	A→T	A	A	A	T	T	T	T	no dbSNP	Asp1093Val
		3727	A→C	A	A	A	C	C			no dbSNP
		3796	A→G	A	A	A	G	G			no dbSNP
		4183	C→T	C	C	C	T	T			no dbSNP
Stxbp6	ENSMUSG00000046314	66	C→T	C	C	C	T	T	T	T	no dbSNP
		67	A→G	A	A	A	G	G	G	G	rs29193421	Ile23Val
		232	C→T	C	C	C	T	T			no dbSNP
		631	G→A	G	G	G	A	A			no dbSNP
		634	T→C	T	T	T	C	C			no dbSNP
Nova1	ENSMUSG00000021047	288	C→T	C	C	C	T	T			no dbSNP
		1083	G→A	G	G	G	A	A			no dbSNP
		1532	G→T	G	G	G	T	T			no dbSNP
1700011K15Rik	ENSMUSG00000031432	6	C→T	C	C	C	T	T			no dbSNP
		70	C→T	C	C	C	T	T			no dbSNP
		96	C→T	C	C	C	T	T			no dbSNP
		108	A→G	A	A	A	G	G			no dbSNP
		202	C→T	C	T	T	T	C			rs29206355
		273	G→A	G	G	G	A	A			no dbSNP
		292	C→T	C	C	C	T	T			no dbSNP
		461	G→A	G	G	G	A	G			no dbSNP
		505	C→T	C	C	C	T	T			no dbSNP
		535	T→G	T	T	T	G	G			rs29491047
		607	T→C	T	T	T	C	C			no dbSNP
		1042	C→T	C	T	T	T	T			no dbSNP
		1104	G→A	G	G	G	A	A			no dbSNP
		1118	A→G	A	A	A	G	G			no dbSNP
		1188	G→A	G	G	G	A	A			no dbSNP
		1196	C→G	C	C	C	G	G			no dbSNP
		1236	G→T	G	G	G	T	T			no dbSNP
		1252	G→T	G	G	G	T	T			no dbSNP
		1273	A→G	A	A	A	G	G			no dbSNP
		1285	G→A	G	G	G	A	A			no dbSNP
		1311	C→T	C	C	C	T	T			no dbSNP
		1316	A→G	A	A	A	G	G			no dbSNP
		1333	19bp in/del	-	-	-	insert	insert			no dbSNP
		1348	C→T	C	C	C	T	T			no dbSNP
		1358	A→G	A	A	A	G	G			no dbSNP
		1448	T→G	T	T	T	G	G			no dbSNP
		1497	C→T	C	C	C	T	T			no dbSNP
		1551	G→A	G	G	G	A	A			no dbSNP
