# Supplementary material for: Sequence divergence of Mus spretus and Mus musculus across a skin cancer susceptibility locus
Source: BMC Genomics. 2008 Dec 23;9:626. doi: 10.1186/1471-2164-9-626 (PMC2628916; doi:10.1186/1471-2164-9-626)
Supplement: Additional file 3 — Table 3: Genes showing strong conservation across species. This table shows a list of amino acid changes that appear to be strongly conserved across species. In red are the amino acids that match M. musculus and in blue are the amino acids that match M. Spretus. The corresponding amino acids in nine species as well as the mouse strains sequenced in the study are shown. [file 1471-2164-9-626-S3.xls]

## Sheet: Sheet1
Additional File 3: Table 3. Amino acid conservation
Gene	Amino Acid Change	Nucleotide Change	FVB/NJ	NIH/Ola	Spret/EiJ	Outbred Spretus	SEG/PAS	STF/PAS	Human	Rat	Chimp	Chicken	Cow	Dog	X.T.	Possum	Rhesus Macaque	Fugu
Slc26a3	His38Asn	C→A	His	His	Asn	Asn	Asn	Asn	His	His	His	His	His	His	His	Asn	His	His
Slc26a4	Ile264Val	A→G	Ile	Ile	Val	Val	Val	Val	Ile	Ile	Ile	Ile	Ile	Val	Ile	Ile	Ile	Ile
Dus4l	Thr245Ala	A→G	Thr	Thr	Ala	Ala	Ala	Ala	Ala	Ala	Ala	Ala	Ala	Ala	Ala	Ala	*NMH	Ala
Cog5	Glu250Asp	G→A	Glu	Glu	Asp	Asp	Asp	Asp	Asp	Asp	*NMH	Asp	Asp	Asp	*NMH	Asp	*NMH	Glu
	Asp538Glu	T→A	Asp	Asp	Glu	Glu	Asp	Glu	Asp	Asp	Asp	Asp	Asp	Asp	*NMH	Glu	*NMH	Asp
	Ser769Ala	T→G	Ser	Ser	Ala	Ala	Ala	Ala	Ser	NH	Ser	Ser	Ser	Ser	*NMH	Ser	Ser	Ser
Pik3cg	Ser262Pro	T→C	Ser	Ser	Pro	Pro	Pro	Pro	Pro	Pro	Pro	Pro	Pro	Pro	Ser	Pro	Pro	Pro
	Ala405Thr	G→A	Ala	Ala	Thr	Thr	Thr	Thr	Thr	Thr	Thr	Thr	Thr	Thr	Thr	Thr	Thr	Thr
Atxn7l1	Ser7Cys	C→G	Ser	Ser	Cys	Cys	Cys	Cys	Ser	Ser	Ser	Ser	Ser	Ser	Ser	Ser	*NMH	*NMH
4930504H06Rik	Leu32Ile	C→A	Leu	Leu	Ile	Ile	Ile	Ile	Leu	Leu	Leu	*NMH	Leu	Leu	NH	Leu	Leu	Phe
Ahr	Phe348Leu	T→C	Phe	Phe	Leu	Leu	Leu	Leu	Leu	Leu	Leu	Leu	Leu	Leu	Leu	Leu	*NMH	Leu
	Asn544Asp	A→G	Asn	Asn	Asp	Asp	Asn	Asn	Asp	Asp	Asn	Asn	Phe	Asp	Asp	Asp	*NMH	Asp
Sostdc1	Cys15Ser	G→C	Cys	Cys	Ser	Ser	Ser	Ser	Cys	Cys	*NMH	Cys	Cys	Cys	Cys	Cys	Cys	Cys
Ifrd1	Leu449Phe	G→C	Leu	Leu	Phe	Phe	Phe	Phe	Phe	*NMH	*NMH	Phe	Phe	Phe	Leu	Phe	Phe	*NMH
Gm889	Ser32Asn	G→A	Ser	Ser	Asn	Asn	Asn	Asn	Asn	Asn	Asn	Asn	Asn	Ser	*NMH	Asn	Asn	*NMH
Zfp277	Gln343His	G→T	Gln	Gln	His	His	Gln	His	Gln	NH	Gln	Gln	Gln	Gln	Gln	Gln	*NMH	Gln
	Val429Ile	C→T	Val	Val	Ile	Ile	Ile	Ile	Ile	NH	Ile	Val	Ile	Ile	Val	Ile	*NMH	Val
Dock4	Arg116Trp	A→T	Arg	Arg	Trp	Trp	Trp	Trp	Arg	Arg	*NMH	Arg	Arg	Arg	*NMH	Arg	Arg	Arg
	Ala1435Thr	G→A	Ala	Ala	Thr	Thr	Thr	Thr	Thr	Thr	Thr	Thr	Thr	Thr	Thr	Thr	Thr	Thr
Lrrn3	Ala69Gln	C→A and C→G	Ala	Ala	Gln	Gln	Gln	Ala	Ala	Ala	*NMH	Ala	Ala	Ala	*NMH	Ala	*NMH	Leu
	Val305Met	G→A	Val	Val	Met	Val	Val	Val	Val	Val	*NMH	Val	Val	Val	*NMH	Ile	*NMH	Val
	Ser653Asn	G→A	Ser	Ser	Asn	Asn	Asn	Asn	Asn	Asn	*NMH	Asn	Asn	Asn	*NMH	Asn	*NMH	*NMH
DnaJB9	Phe10Leu	T→G	Phe	Phe	Leu	Phe	Phe	Phe	Phe	Phe	Phe	Phe	Phe	Phe	Phe	Phe	Phe	Leu
Stxbp6	Ile23Val	A→G	Ile	Ile	Val	Val	Val	Val	Val	Val	Val	Val	NH	Val	Val	Val	Val	Val
