# Supplementary material for: Sequence divergence of Mus spretus and Mus musculus across a skin cancer susceptibility locus
Source: BMC Genomics. 2008 Dec 23;9:626. doi: 10.1186/1471-2164-9-626 (PMC2628916; doi:10.1186/1471-2164-9-626)
Supplement: Additional file 4 — Table 4: Primers for each exon for sequencing and splice site analysis. This table lists all forward and reverse primers used for sequencing in this study. [file 1471-2164-9-626-S4.xls]

## Sheet: Sheet1
Additional File 4: Table 4. List of Primers
Gene	Exon	Forward Primer Sequence	Reverse Primer Sequence
SNORNA (ENSMUSG00000077292)	1	5' TGA AAT AGC TGG CAG GCA TGG AAC	5' TGG CAC CCG ACT GTG ATC ATC TT
Lamb1-1	1	5' TAC CAA TGC CCT ACA GCT TCA GCA	5' TTT CTT CCC TAA TGC CGG AGC ACA
	2	5' TTT CCT TGT CCC AGC TTT CCA GG	5' GGT GCG ACT GTG CAA ATG GAG ATT
	3	5' ATG GAC CCA TGC TAC TGT TGT GCT	5' ACC CAT GTG ACC TTC TTC CCA GTT
	4	5' CAA GTG CGG CCT TTC AAG AAC AGT	5' ACC CTC CGT AAG TAC TGT TTC CCA
	5	5' CAA GTG CGG CCT TTC AAG AAC AGT	5' ACC CTC CGT AAG TAC TGT TTC CCA
	6	5' GAG TTC TCT ACT TGC TAG TCT GCC T	5' TAT CAA GAT ATC GGG CCA CAC AGC
	7	5' ATA GTG GTG GCC TTC CCT GTT TCT	5' TTG CCT TGC ATT CCA GAT CTC CAG
	8	5' ATG GCT AGA ACT TGC TCA GTT GGG	5' ACA CAA TCC TCC TCC CTT CTG CAA
	9	5' ACA TCT GCC CTG CAT TGG TAG ACA	5' CAG TGC AAG AGA ACT GAA GAC CCA
	10	5' TGC TAG CTG GGT CTT CAG TTC TCT	5' TGC AGC ATC AAT GGG AAC TGC ATC
	11	5' AGG GAT GCA GTT CCC ATT GAT GCT	5' AAG CCA GCC TTG GCT ACA TAC TGA
	12	5' AGG AGC CGT CCT TTA CAC GAT TCA	5' TCA CCG ACC CTG GAA ATC AAT CAA G
	13	5' AGG CCA CAC AAC ACT CAG GAT GAT	5' GCA TGT CTT CAC CCT TAT TTC CGT GC
	14	5' ACA GAG GAA GCG TTA GGG ATG GAA	5' GGA GAC TGC TGA ATA AGA AGC TGG
	15	5' ACA GAG GAA GCG TTA GGG ATG GAA	5' CCC AGA CAA GGG AGA AAC ACA AGA
	16	5' AGA CTG AGT CAC TGG CTA TGG AAG	5' AGC TCT GTC CCT CCA CAC AAT ACT
	17	5' TTA GCT TCT CTT CCC AGC GCA GAA	5' TCT GCA GTG GCT CAA GCA ATA CCT
	18	5' AGT TGC AAG GAG GTG CGA TGT TCT	5' ATT CAC TGT GCC TCA GGG CTC AT
	19	5' TGA CGG CAC GTC TGT CTA GCT AAT	5' AAC TCC CGA TAC TCT TGC CTC TGT
	20	5' TTG GTA GAG GAA CCC AGC AAA CCT	5' TCG TCT CCT GCC TCT TTG CTT CTT
	21	5' ACT GAG ATC ACA GAC ACG GGA CTT	5' TGA ACA AGG GCT TCT CCC TGT GAA
	22	5' TGC TGT GTA TCC GTG ATG TGA CCA	5' TGT GCA CAA CAT ATT GCC TCA GCC
	23	5' ATG CAG AGA TGC TAC TGT GCC AGA	5' ACC CAA CCA AAG CAT CAG CAT GGA
	24	5' AGC ATA CTA GGG CAA GCC ACT TGA	5' ACC CTG CTC ACA GAC AAC ACT GTA
	25	5' AGG TGT TCG CTT CCG TTG TCT CTT	5' TAG GGC CTC TAC TAT GTC TTG TCC
	26	5' ACA TGG AAA CTC TGC TTC CCT CCA	5' ATA CTG GAG CAA GGC AGA AGG TGT
	27	5' ATG TGT CCT GTC CAC CTT TGT CCT	5' TGG AGA GAA AGC AAA TTC CCG GTC
	28	5' GTT GCC ATC AGC TTG TTT GAC CCT	5' ACT CAG ACA GGA ATT CTG GCC TCT
	29	5' TCC CAAA CTC TGC TGG CAT CTA CT	5' TCA GCT CTG GAT TGC CAA GGT GTA
	30	5' TAC ACC TTG GCA ATC CAG AGC TGA	5' CAC CTG TGC CAA GAG AAA CAG TTC
	31	5' GAC ATG CAG CGC ACT GGT TTA GAA	5' CCC ATG TAG AGA TCT AAG GGC CTA
	32	5' AGA ACT GTC TTT CAT CTA GGG CTC T	5' ATG AAC TGC TTA TAG CCT TCA CCT T
	33	5' GGT GAA GGC TAT AAG CAG TTC ATA CTT	5' TAA CGT CTA CCT AGG ATA CCC ACTG
Slc26a3	1	5' ACA GAA AGG TAA TTT GCC CAC CGC	5' CAC ATT GCT AGT GTT CCA GAC ACA T
	2	5' AGG TCC CTT AAT CCT GCC CTC TTT	5' AAA CTG CTT CGT GTC TCC CTC GTT
	3	5' AGC GAG GCC ATT GTT AGT GGA AGT	5' ACA CAC ACA CAC ACA CAC ACA CAC
	4	5' TCT GAG AGA CTG TTG CCT GAC CAA	5' AAC CAG CCC TGG CCC TAA TTC TTA
	5	5' TAA GAA TTA GGG CCA GGG CTG GTT	5' TGA GGA GGA TTC ACA GGA GGA AGA
	6	5' TTT GGC TTG CTT GTG AGC TTG GTC	5' AGT TAA GGA CCA CCA TGT CTG GCT
	7	5' TTT GGC TGT GTG TCA GTC TGT TGC	5' AAA CTC AGA GAC TGG TGC TAG TGC
	8	5' AGG TAG TTA GGT TTG GCA GCT GGT	5' TAA CCA CGA GTG CCT CTT CCT TGT
	9	5' TCA GAG TGC GCT GGC AAG ATC ATA	5' CTG TGC TCC CTG CAA ATC CTT TGA
	10	5' AGT CGG GCC CAA TTA GGT ATT CCA	5' TTG GGT TTC CCA GTC ATC AGC ACT
	11	5' AGT GCT GAT GAC TGG GAA ACC CAA	5' ATA ATC GGG TGC CAG GAG AAG GAA
	12	5' TAT CTC TGG CCT TCA CCT TTG CCA	5' TCA GCG TTA AGC TAC CAC CCT GAT
	13	5' TTC CAA CCT CTG CCT TTG ACC CTA	5' ACC TGC TCA TCA AGG AGG TGA GAA
	14	5' TGG TTT CGT AAG CAA GGT GGG AGA	5' CCA CTG CCT TCC TTG GAC ATG ATT
	15	5' AAT CAT GTC CAA GGA AGG CAG TGG	5' GTG GTG TTA GCT ACT CTA GGG CAT GT
	16	5' CCC TGT AAC ACA GCC CTT GGA TTT	5' ATA CAT ACA TGC ACG TGC CCA CAC
	17	5' CTG CAT CTG CAT GAC ACC ACA ACA	5' ACA CAA ATT ACC GTT CTG AGG CCC
	18	5' CTC ACG GAT GTT TAA TTT CTT ACT GAG GG	5' TCT CCA GCC CTG ACT GGA AAG AAA
	19	5' TCC TCC CTT CCA TGT GAG AGC ATT	5' AGA GGA AAC CCT TGA GTG CCT ATG
	20	5' GCT CGG TGT GAA TTC TTC GAT GAT G	5' TGT GTG CAT GTG AGT TCT GGT CAA GG
	21	5' CCA GAT CCT AGG AAA CAG TTC CTG AAA GG	5' GGT CCA CAG CAA GCA TGT TTC AGA
Cbll1	1	5' CCG AAA GCA TTT CTT TAA AGG TTT ACC C	5' TGA GCC ATC TCC AAC CTG ACA ACT
	2	5' TAA GGC CTG GTG TTG TAG AGG TAG GA	5' GGA CTT ATG TGT GCT ACA CGT CAC GA
	3	5' GAT TTC TGA GTT CCA GGA CAG CCA	5' TGT ACC CAA GGC AAC CCT TGA TCT
	4	5' TAG CTG CTA TTT AAG AAG AAG AAC AAG CA	5' TCA GAT ACG TGA ACC TAT CAA TGC TAA
	5	5' AAC TCC TAT GTG CCT CCT GTT GGT	5' CCA GCA CGT TTG CAT CCT TGT CTA
	6.1	5' TAG ACA AGG ATG CAA ACG TGC TGG	5' AAT TCT GCC GGA GGA GCA CGA ATA
	6.2	5' GCC ATA TTC CTC CAA AGC AGC ACA	5' GGC TAT ATA CCA AGT GAG GAG TAC CTG C
	6.3	5' AAT AAG CCA TCC AAT GCC ACA CCC	5' TTC CTT CCA CAG TCA AAG GTC A
	6.4	5' GGA CCG CAT CAT CCA GAT CAA ACA	5' ACA GTC TGC CTG GTA ACG ATT TAG
	6.5	5' TCA CTG TTC CAC TTT GAG AAA TAC TGA C	5' AAC AGC ACT CAC TGG CAG CTT AGA
	6.6	5' ATT GGG AAA CCG ACC TGC TCT ACA	5' TGA CTA CAA GGA ACA CCG TCT GCT
	6.7	5' GTG CTC TCT GTT CAC TGT CTT AAC C	5' GAG TGG TCA TCT CCA ATG GAC TGT
	6.8	5' CAG TGC CAT GTA AGG TGC CTT TAG	5' TTT CTG GCC AGC CAA GGA TGA ATG
	6.9	5' GTA CAT GGC CAT TCA TCC TTG GCT	5' CTG CCT CCC AGC ATA ATG GTT T
SNORNA (ENSMUSG00000076296)	1	5' AGG CAC TTT AAG GGA GGA GCC TAA	5' ACT CCC TTC AGT GTG TGT GTG T
Slc26a4	1	5' CCG CTT TGA GTG AGA GCT ATA AAG GC	5' AGT CCC ATT TAA GGA CAG GTG CGA
	2	5' CAA CAC CCA AGC CCT CAA AGT GA	5' AGG CAA AGC TTC AGT CAT TCC AGC
	3	5' GGG AGG AGA CAC TTA ATC CTG TGT T	5' AGT GAG CAC TGA TGC GTG GTT AGA
	4	5' TAA GAA GAG CAC TCA GGA CAG GCT	5' AAA GTG GGC AAG GCA CTG AGT TTG
	5	5' TGA GAC ATC TGC TTC TCA GCC TCT	5' GCT TCC TTT CTC TGA CTT TGG TGA C
	6	5' ACT ATT TCC AGA GCT GGC CCT TCT	5' TGG AGA ACG AGG GAA CCA TGA TGT
	7	5' AAC GAG AGC CTT AAC CCA CTG AGA	5' CCA ACT CCA CTG GCT TTA ACA GT
	8	5' AGC GCT AAG TAG GGT GAC AAG CAA	5' CCA CAT GCG CTG TTT GTC TGA TGT
	9	5' TCC TTG GGC TAT GTC CTT CTG TGT	5' ACC AAC ACT TTC CTT AGG TGA ACC C
	10	5' CAC CTT TGC ATG GGT TCT GAG ACT	5' AGA GAT GAG GCC CAA GTT GGA TCA
	11	5' TTA CCA TGT TGC ATG GGC TCA GT	5' CCA AGG CTA TGG TTT CTG CGT GTT
	12	5' CAG CTG TGA TTG TGA TGG TTG CCA	5' AGG GAA TGG ACA TCG TGA GTG ACA
	13	5' TGC CTG TCA CTC ACG ATG TCC ATT	5' TGC CTG TCA CTC ACG ATG TCC ATT
	14	5' ACA CCA GAA CGA TGC TCT CTC TCA	5' ACA GTC TGC TGA TGG ACT TTC CCA
	15	5' ATG CCA GCT TGA AGA GCC TGA A	5' AGC TTA ACA GCG ATC TTC CTG CCT
	16	5' AGC CAC TCA GGT AGT AAA TGC CGT	5' TCA GCT GTT CTC AGA TCC ACA CCT
	17	5' AGC ACC AAA GTG CAG GAT CCA TCT	5' TGC AGA GCT TAT GCT CAG TTG CCA
	18	5' TGT GTG CAC TAC GTT ACC GTG TCT	5' TTC ACG TTC CAA GGG AGG AGA TGA
	19	5' CCA TGA TAG AGC AGG CTC ACA GTT	5' TCT TTG ACA TTC AAC AGC TGG CGG
	20	5' TGA CGC TAG TGT GTT GTC CGT GAA	5' TCT CTG TGT GCT CCA AGT CTG TGA
	21	5' AAG GGC TAG AGA CTG GCT TTG ATG	5' TCC GGC AAC TCA CTT TGT AGA CCA
Bcap29	1	5' CCG CGC ACC AGG AAA CAA	5' ACG CCG TAG CCT GAA GAA GCT AAT
	2	5' TGT TGT TTG GTC GTT TGC TCA TCT	5' CTG CCA ACT TGA AAG AAG
	3	5' GAG GGA CAG ACA GAA AGA AAG GCA	5' GGC AAC ATC TTC CAT TCC AAG CGT
	4	5' GAG TCA GAG TTC CCG GTG ATT A	5' GTG AAT ATT AAC AAC ATC GAC ACA
	5	5' ATC CAA CTG TTA CAA TAT AAG C	5' GGC GTA TGT GAC AGC ATA AA
	6	5' TGT AGC AGG ACA GTA ACA GTT GGC	5' GGC TAT CTT GCA TTT GGA TAT AAT GAC CC
	7.1	5' TGG CAG TTA ACA GGC TTT GGT	5' TGG GTA AAG AGC CAC CAT ATA TCA ATG C
	7.2	5' GCA TTG ATA TAT GGT GGC TCT TTA CCC	5' TGA AGA GCC CTA AGG CCG TAG TTT
	7.3	5' TCG AGA AGA GTC AGA GAA CAG CGA	5' TGT CAG TGG AGA AAT CCA CAG TGC A
	7.4	5' TGC ACT GTG GAT TTC TCC ACT GAC	5' CGG AGA GTG TCT TCC TCA TGT CTG TT
Dus4l	1	5' TGT GCT GTC TCC ACC TTC CAT GTT	5' ATA TAC TGC CTG CTA CCC GGG CTT
	2	5' TAC AAC AGC TAT GTG ACC AGC CCA	5' ATA TAC CAG CAG AGT GAC AGC ACT GG
	3	5' GAG TTC TGG ACC AGC CTG AAC TAT GT	5' TGA GTG CTT TGA GGT GAG TGT TGG
	4	5' AAG AGG GTC TCT GTG TTA GGA GCA	5' TTC AGT GGA GCA CTG TCT CTC CTT
	5	5' AAG CAG CTG GCT GTA GAT CTG TGA	5' GGA TAG ACA CTC CCA CAT CAT TAG GC
	6.1	5' TTT GTG TTC CTC TGT GGC AGG ATG	5' TGG ACT GGC TGG TGT CTT TCT TCA
	6.2	5' AAC CAT AGA TCT TTG CCG GAA GGC	5' GCA TGG AAA CTA CTT GGC AGT TCT GG
	7.1	5' GGC CAG TGA ATT AAT GGA GAT GCC CT	5' ACT CTC TTC TCC TGC CTT GAC GTT
	7.2	5' AGG TGT GAT GGT TGC AAG AGG ACT	5' AGC CAT CTC TAC AGT CCC AGG TTT
	7.3	5' GAG GTT TGG AAA TTC TAG GCC AGC	5' CCA TCC CGC ACA CCC ATA AAG ATT
	7.4	5' TCA GTA GAT TGT GAG CAG ACC CAG	5' ACA AAG TGA GTT CCA GGA CAG CCA
Cog5	1	5' ACC TGT CTT TCC TTG CAC GTA GGA	5' AAA GTG ACC GGT AGG ATT CTC GGA
	2	5' AGC CTG CTC CAG TTC ATC CTC ATT	5' TGA TGG CAG AAA GAT AGG TCA ATT TGT
	3	5' ATG GGT GCT GAG TTT GGT AAC CCT	5' GGG AAA CTG AGG CAC AGC AAA GAT
	4	5' TCA TTC CTG GTT TCC TGT CAG GCT	5' ACA CTC CAG GTG TTA CAT GCA C
	5	5' AAG GTC AAG GGT AGA TGT CAG GGA	5' ATG CAA CTT GGC CTA TCA AGG CTG
	6	5' CCA TTG GGA AAC AGA AAG GCT GAA C	5' CTC AAC CTT TCT GAA GAG AGA CAT TGC
	7	5' CTA CAC AGA GAG ACC CTG TCT CAA	5' CCC TGT ACT TAA ACA CGC TCT ACT CTG C
	8	5' CTG TCT TCT CCC TTA CCT TTG TTA GCC	5' CGG TGC CAC AGC TTA GAC ATC TTT
	9	5' TGC ACA TGC TGT TAT AAC TGG GAA C	5' CGT ACT GGC GTG CTC AGA GAT ATC AA
	10	5' CCG GTT CCT AAG GGT TAC ATT GCT	5' TAC CAG GTA AGG CAG TGA CCC AAA
	11	5' ACC TGA TAT GAG TGC TGG GAA CCT	5' ATC AAG TGG CTA AGA GAT CCC TCA TT
	12	5' ATC CTG ATT TAC TAC TTC TCA TTG CC	5' GCA GGT ATA ATG CTA AGC CAC AGG TC
	13	5' GGG ACT GCC AAT ACA CTA CAT ACT ACA C	5' AAT GCA CTG CCA CTA GGA AAC CTG
	14	5' CCA GTT CTT GGA AGC AGT GAG CAA	5' TTA CCA CTG TGG GCC AGT CTA TGT
	15	5' GTG CCT GAA GCC CAA CGC TAT ATT	5' GTG CAG CCT CAA AGG TTT CTT GTC
	15 (For GL strain)	5' CTC AAT GGC CCA TCG CCA TGA AAT	5' TAA GGC CTC CCT GTG AAT GGT TCT
	16	5' CCT CCT GGA TGG TTC TAG TTA GCC TT	5' AGA GAG CAA ATG AGC CCA CTG T
	17	5' AGG GCG AGA AAC ACA CTT CTC CTA	5' AAT AAA GCC TGG TTG GCA AGG AGC
	18	5' GCA CAG GAT TGA AAT AGT AAC CAG GG	5' AGA GAA AGG GCC AAG TGA TCC AGT
	19	5' ACC TCA GAA GCT ATG AGC CCA GAT	5' ACC CAA ATA GGA GGA AAG GAC TGA CC
	20	5' GCA CGC CTT TGC CTT TAA TCT CCA	5' TGC AGA CAC CAG AGC TTT CTT CCA
	21	5' TTG GTA ATC AGG TGC ATG AAG CCC	5' AAG TGG CCA CAC GGA GAC ACA TAA
	22	5' TGG CAC AGC CAC TGT AGC TCT AAT	5' TGG GTG CTA TGT GAA GGC TGA GAT
	23	5' ATT ACA AGC CTG CTG TGC TAC	5' ACC ACT GGA AGG AAG AAA CAC CAG
SNORNA (ENSMUSG00000077754)	1	5' GTG CTA GAC AGA GAT AGA GAG ACA GG	5' AAG TCA TGG TTG CCA TTT TAT TTG
Gpr22	1	5' CCC TGC CAT ACA TAT GAA GCA GTT	5' GGA GTT CAT TGT AGA GAA CAG AAC AGA
	2.1	5' GCT AAT TCT GCG GCT CAA TCA GGT	5' TGC TGG CAC ATC ATG ACA TTC TCC
	2.2	5' AGC CTC AGA TTA GCT GTG CTG GAA	5' TCT GTC TGC AGC AGG TCT CAT TGT
	2.3	5' CTG AGC TTT ATG ACC AAT TAT GCA TCC TC	5' TCC TGG TAA CAG TGG AGT AGC TGT
	2.4	5' GAA GCT AGA GAC GGG ATG TTT CCT	5' TGG CTC AGC TTA CTG AAA TCC TGT G
	3.1	5' ACA AGG TAG CCC TGA TGT TTC CCA	5' TCG TGG AAA CAG CAG ATG AGA GCA
	3.2	5' TGC ATG AAA TCC AAC TTA ATC AAC TCT GTC AGT	5' ATG CGG ATG TTA AGA GCC TGG AGT
	3.3	5' CTG AGC TCG GGA TGT ACT ATC ACC TT	5' AGC GTT ATT AGG CAT GGG ATC AGC
	3.4	5' GGA ACA ACG ATA TTC CAC CCT CTC T	5' TGT ATT TGG TGG CGC TGA GAC TTC
	3.5	5' GAA GCT GAT CCC ATG CCT AAT AAC G	5' TGG TTC TCA TCT TCT TCT CAG TCT CCC
	3.6	5' AAA GGG AGG GAA GAA AGC CAC AGT	5' AGG CAG GTC AGT GAG GTT GAT TAG
	3.7	5' ACC TGC TAT ATA TAA CGA GAT AGC TTG ACA	5' CCC TAA TTC AGA AGG TCA GGA TGC
Hbp1	1	5' AAA GTT TGC CTC GCC ACT CCC	5' CAC CTC TTT CGC CAT TCA TCG CTT
	2	5' TGT CCA AGT CAC ATG ACA CTG CCT	5' ACC TGC ACA CAC ACA CTC AGA ACA
	3	5' ATC CTG CAG GCA TGG ACA GGT ATT	5' CTT GCT GGC CCT AAT GAT GCA AGT
	4	5' GAT GTT CGT TAT GGA CCT GCC TAC	5' TTT GTG CAT CTG TAT GTT CTT CAA A
	5	5' AGT CCT TCA ATA GTG AAA GCT TAC TT	5' GAA TTA GAA AGA AGG GAT CAG ATT ACA AGC CTG C
	6	5' GCA ATT CCT GGC CAT CCA CCA TTT	5' AAG TGC TAG TCA TGGT TCT GCC CA
	7	5' CTG TGG TCA TGA TAC GTG TGT TTC T	5' TAT CCA TGC AGG TGA AAC ACG C
	8	5' AGA GAC GTG GTG TGT CAG ACC TAA	5' AAG CTA ACC AGC TTG CTT GGC AGA
	9	5' GCA GAA GCT GGT AAA GAC ACA TCA GG	5' GCA CCC ACA TAG CAG CTC ATA GTA CA
	10	5' GGA TGC ATA TGC CAG GAT TTC GTT G	5' GGG ATC TTT AAG ACT CTG CCT GCC AT
	11	5' ATG GAA CCA CAC AGC CAT TCC CTA	5' AAT GGT GAG ACC AAG GTC TTC CAA GC
Prkar2b	1.1	5' AGG AGC TGG AGA TGC TGC CAA	5' TCG GCG AAG TTG ACA CCC TTA CT
	1.2	5' ACG GGC AGG ATG AGC ATC GAG A	5' CGT AAT GGG AAG GTG GAG AGC A
	2	TGG GTA TTG ACT GCT TTA TTC CTG AG	5' GCC AGC ATT AGT GAG GGA AAT CCA
	3	5' CCT GAA GCT CAC GGA TGG TTA CTT	5' TCT CTG CTG AAA GCC TGT GTT TGT
	4	5' TGC CAC CCA AAG CAA ATG TCC TAC	5' CAC AGA TTC AAG CCA GCA AGC ACA
	5	5' ACC TCA CTT GTA TGT GGT GAG GGA	5' TCA GAC ACA CCA GAA GAG GGC AT
	6	5' TTC TCT GAA GCT CTG CTG CAC TGT	5' GGG ATA TCT GCC TAT CTA CTG CCA
	7	5' GCC TTG TAG GGA TTC CTT GTT CCA	5' ACA CAC TCT GTG TGG AGA TCA GGA
	8	5' AGG TGT TTC CAG CCT CTT GGG TTT	5' AGC CTA AAG GAA TGG CAG CTC AGT
	9	5' TGG AAC CTG TAG GCT GGC TTC AAA	5'TGT CCC TAA GGA GCC AAC AAG TCA
	10	5' GAG GCC CAT TGG ACT TGC AAA CTT	5' CTT TGA GGA ACA CAA CAC GTG GCA
	11	5' ACT GTA GCC AGA GAT GGC CCT ATT	5' ACT GCT TGG CAT CTC CAC AAA CAC
	12	5' GGA GCA CTC TCT ACA TGA AGG TCA CA	5' TTT CTG ACT GCT GCA TGC TAT GGG
Pik3cg	1	5' CAT CCA CAA AGT TCC GTC CAG CAA	5' TCA GTT ATC TGC CTC AGT GAC AGC
	2.1	5' TGT GCA GGA AGC AGT GTC TCT TGA	5' TCT GCA CCA CTT GGT ACC TGT CAT
	2.2	5' ATG ACA GGT ACC AAG TGG TGC AGA	5' TCT GCG GAG ACC TTG ATG GTT
	2.3	5' TAT GCT ATG CAC CCT TGG GTA ACG TCC AA	5' ACA CTG TGA ACA CAC TCT CGT GGT
	2.4	5' ATG AGG TGA GGA AGG AAG AAT GGC	5' ATA GAG AAG CTG GGC TTT GCC CTT
	2.5	5' GGG CTC TAT TGA ACC TAC AGATCTACTGC	5' TCT GTG GCT ATG ATC TCC TCC AAT
	2.6	5' GCT TCG AAA GCA ATT GGA GGC GAT	5' GGG TGC CTG TGT ACA TGC AAA TGC
	3	5' TGC CTT TCT TCT GAC TGA CCA CCA	5' TGA GAT GGG TGC AAG ATG GTT GAG
	4	5' GGA ATT GCC CAG TAA ACC TAC AGC	5' CCA AGT TTC ACA TGC ACA GCT TCA C
	5	5' CGA CAG TAC TGA TAA TGT CTT GTG C	5' GCA GGA CAT AAG GAA CAT CCA GAG
	6	5' TCT GAG AGC CAT TGT TTC CAG GGT	5' TTT GAG ACC AGC ACA GCA CTC TCT
	7	5' CAT CTA TGT GTA ATA GTA GTG CCT GTG CC	5' CCC TGA GGG AGT GAT GTC CTT TT
	8	5' AAG CAG CCC TTT GCT CTC CTT AGT	5' AAG AGC CTG TTA GAC CAG GAA CCA
	9	5' TGG GAG GCA TTG CCA TTG ACT TG	5' AGT GCT TCA GAT GGA CAG TGG TGA
	10	5' GGC TAC TGC TTT CAA GCA CCT GTT	5' TGA GCA AAT CCC TGA AAG CCT CAC
	11	5' GGG TTA GTC TAC CAG CAT GAA ATG T	5' CCC AAG AAG ACT GTT ATG GAG AGC AC
	12	5' GGG TTA GTC TAC CAG CAT GAA ATG T	5' CCC AAG AAG ACT GTT ATG GAG AGC AC
	13.1	5' AAG GCA CAA TCA ACC CAG AGC A	5' TTG GGC CCT AGC ACC ACA TAT CAA
	13.2	5' CGA AGT CTG CAG AGA CAA AGG ATG GA	5' AGG CAT ACT AAG CAA GGC TGC TCT
	13.3	5' TCC TCT CAG TCT CCA TGA TGT TGA A	5' CTC AGA GCT TGT GTT CAG TGC CT
	13.4	5' TCC CAC AGT ATA CCA CTG AGA TGC C	5' AGC TTA GAA TAC ATT TGA TAG CAG GT
SNORNA (ENSMUSG00000065645)	1	5' GTC CAT CCT TTC GAC TTA GCT CCA	5' GAA ACT CAA CGG GCC AAG AAG CAT
2010109K11Rik	1	5' TGA CCA GCT TCC CGA CCA T	5' TGA GGT AGA GTC CGA GAG GGA GAA A
	2	5' CTT TGG TGC ACT TTA TGC GCG AA	5' CAC CAG CAC TTC ACC AGG AAA CAT
	2.1	5' CCC ACT TTC TGG ACA GAA GAT CGA C	5' TAC ACC AGG AAG CGA GGT CAA ACA
	2.2	5' GAT GTT GGC TAC AAG AAT GAC TGG A	5' ATC AAG AAC TCC ACT CTG GGC CAT
	2.3	5' AGC CAC ACA GTA CTG ACC CTT CTT	5' GAG GCT TGT GGG AAA CTG GCA TAA
	2.4	5' CAG CAC TAA GGT TTA TCT CTG CTT GGC	5' CCA AAC TGT CTT AGC TTC CCA TGA CAC
	2.5	5' ACA TGA AAG GTG GGT CAC CAT GAG	5' GCC GTA TCA AAC TCC GCA TTG GAA
	2.6	5' CTG AAA TTA GAC ATG GCT GAG GGT	5' CCA GAT GCT TCA TCG TAA AGG CCA
	2.7	5' TTT CCT GGG TAC CTT TGG ACA GGA	5' AGC TAT CGC CAG GTC ATT GGC TTA
	2.8	5' TCC CTG TCA CCC AGC AAC TTA CTT	5' TAG CTG AAC ACA CCA ATA AGG GAA ATG
	2.9	5' ACA CTG TGG CCT TTA CGA TGA AGC	5' AAG TAA GTT GCT GGG TGA CAG GGA
	2.91	5' AGT ACA GTG TTG CTG TTG TGG TGC	5' CTG GTT CAC ATG CAA ACA GTC TCA
Gdap10	1	5'ACT CTG CTG TAG GTG TTG CCC ATA	5' TTT CGG AGA GTT GCC ACAGTC ACA
	2.1	5' AGT GAG TAC CAG TTG CCT TTG GTG	5' ATT TAA ATG CCT GGT CAG CCG GAG
	2.2	5' CCT GCA CCC ACA GTG AAC ACA TTT	5' CAC AGA CAT GCA TGG AGG CAA CAT
	2.3	5' AGA CAT CGA AAG TTA TTG TCT AGC ACC	5' AAT CGT TCC TTG AAC TGG CAG GGT
	2.4	5' AGC AGG TGC AGT GAA GGT CTG TTA	5' AGT AGT GGC ACA CAC CTG AAA TGC
	2.5	5' CCT GTG GTT GGT CTG TTA CTC AC	5' TAG CCC TCC TCA CAA TTT CCC AGT
	2.6	5' ACA GAC AGA CTT TCA GCT GTG CCA	5' AGA GAA CAG AAG GGA CCT AGG GAA
	2.7	5' GTC TTG TTC ACA TGT CAT CAC CTT GGA G	5' GAA TGT GGC CTA TGT TTA AGG AAG ATG CC
Pbef2	1	5' CGC TCC GTT CCC TGC TCT	5' CCC ATC GCA ACT CCA CCT TGT A
	2	5' GGT GAT CTG CTT GTA TCT TGC CCT	5' CCA AAC AAC ACC GGC AGT GGT AAT
	3	5' ACT CCC AGA AGT ACA GGC TCC TT	5' AGC TAC TGG TTA GTG ATT CAT ACT ACA GG
	4	5' AGA AGC TGC AGG ATA CAC TCA CT	5' CAA CCA AAC CAA ACC AAC TGA CCC
	5	5' GTG CAC ATC CTG TCT ATC TCC TCA	5' GTG CTT TCT CAC GGC AAC AGA AGT
	6	5' GCG CAT GTT CCA GTG GTT ATG TGT	5' TTG TAG GGC CAG AGA TAG AAC CCA
	7	5' CAG AAA TAG GTC GTG TGT CTG CCT	5' CTG CAA TTA ATG TGT GAC CTT GGG C
	8	5' CGT GTT CTG TGC GAC TTG TGA CAT	5' CCC CTT CAG TAT TCT AAG GTA CTA T
	9	5' AAG TGC TGA GTG ATA CAA AGC CGC	5' TCA ACA TGT GAC AGC CCT CTG ACT
	10	5' CCA CTC AGT GAG AGA TGA CTT ACC	5' TTC TCT GCT GCT ATG CTT CTC CAG
	11.1	5' TCA CTC GTA TTG ACC CTT GAC AGC	5' GGG CAG TAT GTC CAT AAA CCA ACA
	11.2	5' TGT ACA GAT GTG TGG GTT CGT GT	5' TCT CTT CCA CGG AGA ATG ACT GCT
	11.3	5' GGC CTT AAC CAA GTT GTT TGT GGT G	5' AGG TGC ATA TTA GAG CCA CAG GCA
	11.4	5' TTC TCC GTG GAA GAG AAG AAT GGT	5' GGT GTC TTG TTG AGT GCA ATG GCT
	11.5	5' ACC CAA CAG AGT TCC GAA CAT CAC	5' ACA CTC ACT ACC CAC TCC AGC AAT
	11.6	5' TGC CTG TGG CTC TAA TAT GCA CCT	5' CTT CTA TTA AGA ATC AGG CTT TCC ACT GGG
Loc280487	1.1	5' AGA GCT GCA AGA GGG ATT GGT TCT	5' AGG CCT GAA TGG GCT CTA ACA TGA
	1.2	5' AGA AGT GGC TGG AGT GAT TAA GCC	5' CAA GCA CTC CAT GCC TCA AGA CAA
Sypl	1	5' GCT CGC AAA GGC CGG AAA	5' CCA GGA GAC AGA GAG GGC GA
	2	5' AGT CGC TCC GGT CTC GC	5' AAA GCG AGC GAG CTT CCA C
	3	5' GCC CAG CAA GTC TTC TCT GAA TTT	5' AGA CTG ATG AGA TTG CAG GCC C
	4	5' GGC AAT ATT CTG CTT AAG TAT TTC AGT GTT	5' TCA AAC ACA CAT GCC AAC CAA CCG
	5	5' TGC TGA TAG GAA ATG CGC TGC T	5' ACC ACA GTG GGT GGT ACA TCA TCA
	6.1	5' GGG AAG ATC TCA CCT TTC TCA GAT G	5' ACA TCA TCT CAT AAC AGG CTC CCG
	6.2	5' TGT GTG CTC TAG CAT GCC TTG TTG	5' TAC CCA TGC AGC ACA AGT GCA AAG
	6.3	5' CTT TGC ACT TGT GCT GCA TGG GTA	5' CAG CTT GCT TAG GTT CCT TTA TGA GC
	6.4	5' TCC AGA CCC TGT TTA GAG GGT TAC	5' TGC AAT GCT TAT ACC TTT AGG ATG AAG AG
1110049B09Rik	1	5' AAA GAA AGG TGC TTG CTC TCA GGC	5' AGA GTT GCT GCG TCT CTC ACA TCA
	2	5' TTG CCA TGA AAT GAA GTC ACC GGC	5' GCT TTC CTG GGA GCC ACT TTA CAT
	3	5' ACT AAG TCA GAA GAG TGG CTG CCT	5' CTG CTG AGA GGA AGA CAT CCC ATT
	4	5' AGC ATC TGG ATA GCT GGT GTT GGA	5' GGT GCT CAA CGA GAT CAC AAA GCA
	5	5' AGA ACC AGA CAG GAC ATG AGC CAA	5' TCC ACG TAT GTC TGG CCA AGG TTT
	6	5' ACC TCC AGA CTG AGA AAC GAG AGA	5' CCA AGG CAA AGC ACA TCT CTG TGT
	7	5' AAT TAG CCA CGG CTG CAG TGT TTC	5' AAG GCC TGA GGG AAG AGA AAG CAT
	8	5' AAG TCA GCT ACC CAC CAG TTC TGT	5' TGG GAC ACC TCA AAT CGG CTT GTA
	9	5' AGG AGG CCT ACT CAG TTG CCA TTT	5' GGG ACT GCC TTG CAA ATT TCT CTC
	10	5' GTG CCC TAG CAA ATG CTT TCC CAA	5' TGC AGT TTA GCC ATT GAT GCC CAC
	11	5' CTT GAA GCC AGG TTT CCA CCT GTA	5' AGG CAG AAG TCA TGA AGA GCC TGA
	12	5' GCA GGC TTG TCT GTG CCA TTC AAA	5' ACG TTA AGA GAC CCA ACA GCC ACA
	13	5' AAG GTG ATT GCT GCC AAG CCT GAA	5' ACT GTG CCC ACC GCA GTG TAT AAT
	14	5' GGC CTA GAC ACT TTA CAC ACT GCA A	5' TGG GTA CCC TGC CCT GTA CAA A
	15	5' GGC CTA GAC ACT TTA CAC ACT GCA A	5' TGG GTA CCC TGC CCT GTA CAA A
	16	5' GGC CCT ACA CTA TCA TGT GTG CAT	5' AGA TGC TCT CTG CTT CCC TAC GAA
	17	5' GGG AAA TCC CAT TGT GGA TGG AAT G	5' GCC AAA TGC ATG AAC CTC CCA GAA
	18	5' TGA GGA ACT TAG CCT GTG AGG ATG	5' TGG ACA CAC TTC CGG ACT CTT CTA
	19	5' AGG AGA CGT GGG TGC AAA CAG AAT	5' ACA CTG ATA CTG TCC CTG TGG AGT
	20.1	5' AAT GCT CTC TTC TGG CGT GTC TGA	5' AGA GTC ATC AAG GAA GCA GGG CAA
	20.2	5' TCA CAG CGG TGA TCC AGT TCT TCT	5' ATG GAT GGC TCC TCA CTG ACA CTT
F730043M19Rik	1.1	5' CAT TGA GTG TTC TGA GAG GGG	5' ATC TGC GAA GAG ACC GGA TTC CAA
	1.2	5' TAG AGA GTA CAC CTC CCA GCT ACC AT	5' ACA CAC AAC CAT CGC ACA GAT C
	2	5' AAC TGA TGG AGG TGG GTT TGG AGA	5' TAT TCT GCC TAA GCA CCA AGC AGC
	3	5' TGA TTG AAC TGT CTG CTC GGC TCT	5' AGG CTG GTT GTT AAG GTA GCC ACT
	4	5' AGC TAC AGA GGC AAA GAC CAG GTT	5' TTG TTC ACA GCT CCT GTG TCT GGA
	5	5' ACA GAG ACT GTT CCG ACG GAG ATT	5' AGA AGC CTT TGT CCT CTT CCC AGA
	6.1	5' ACG ACT CTT GCT TGC TCT CTG TCA	5' GCT TGG GAT TCA AAC CAG AAG GCA
	6.2	5' CCC GCT TTG TGT TTG TGA ACT CGT	5' TGT GGT ATT TCC TGC TCT GGC TCT
Atxn7l4	1	5' CCC TCT CAG AAC ACT CAA TGT CGG AA	5' GGG AAA AGT GGC TCT AGG TGA ATG
	2	5' CGA CTC TGT TGC TGC TTG CAT AGT	5' GCG TGC TCA ATT TCT GAC AAG CCT
	3	5' ACA AGC TGT GCT CCC TGT CTG TAA	5' AAG GCA TGC TAC AGA CGT TCT CCT
	4.1	5' ACA AGC TGT GCT CCC TGT CTG TAA	5' AAG GCA TGC TAC AGA CGT TCT CCT
	4.2	5' TCT TCC AGT CAC ACT GCG GTA AGT	5' AAG GCA TGC TAC AGA CGT TCT CCT
	4.3	5' TCT TGT GCC AGG CTC CCT TTC ATA	5' TTG ATC CAT CCA TCC ACC CAT CCA
	4.4	5' AGC TAC AAC ACA AGT TCT GTG AGG	5' TTG ATC CAT CCA TCC ACC CAT CCA
Drr1	1	5' AGG CAC ACA GTA GCT GCT TCA TCA	5' TTC ATG GTG AGA TGG GCA CAA ACC
	2	5' TGC ACC CTG AAG AGA CCT TTG TGA	5' AAG AGT CGG AAC GTG TCC CTT TGT
	3	5' TGC TAC TTC CTT CTG GCT TGA CCT	5' ATG GAG TCC TTG TCT CAG AAC CGA
	4.1	5' AGC GGC ACT CAG GAT GTT CTC TTT	5' ATC ACC CAT GGC TTC TAC ATG CAC
	4.2	5' CCA GAA AGA AGA GCA GCA TCA AGG	5' TAA GCA CAG TGT GAT GAC TGG CGT
	4.3	5' AGC TTG AAT TGT AGG CAG GCC TCT	5' TGC CGT TGG GTT TCC ACT ATG AAG
	4.4	5' TGT ACA GGC AAA GAG ACA CCA CC	5' CAA CGC TGG GAC TTT CTT GGT GAT
Atxn7l1	1	5' ACG ATG GCA TCT GTA CTA AAG TGG	5' GAG CCT TTG CTG CTG CAC AGA CAT
	2	5' AGA GTC CTG CTT TGT ACC TGT GCT	5' GCA CAT ACA GCT CGG TTC TCA A
	3	5' TGC TCG CTT ACA GCA GGA GCA TAA	5' TGC CTC TAC GAA CAC ATC ACT GGT
	4	5' AAG TCT GGG TTC AGA GTG CAG CAT	5' GTG CAG AGA GTG GCA TGC AAA CAT
	5	5' ATG TGC TGA TCA AAG AGG CTG TGC	5' TAG GAA GGC TGA CGA CTA CAC CAT
	6	5' TCC TTC TTG GGC TTG CCT TGT ACT	5' GCC ATT TCA CCT TTG GGA AAG CCT
	7	5' TTT GGG CTT GGT ACC AGT TGC TTC	5' TTT GGT TTA TGG CAA GCC AAG GGC
	8.1	5' AAC CCG ACG TCT CAC TGT TTC TCT	5' ACG AGC GGA CAG GTC TTT CAC TTT
	8.2	5' AAC CCT CAG CAT CAT GGA CTC AAC	5' GCC CAC CTG TCT CAC TAT GTC CA
	8.3	5' TGC TTT GAA CTC CTA TCA GGC AGC	5' AGG AGC CAT GTG TGT GTT ACC TGT
4930504H06Rik	1	5' ATA TCC ATA CCT GAG ACC TCC TGC CA	5' AGA AAG CCA ATG GAG ACA AGA CCC
	2	5' GCG ACG ACC TCA TAA GTG ACT GGT	5' CAT CTG CAG TAC ACA GAC CCA AGT
	3	5' CAA CAC ACG TGG CAT TTC CCT ACT	5' AGG GTA GTG GTG CTC TAT ATG CAG T
	4	5' TTG CTT AGC ACA GTG GAG GTC AGA	5' TGC ACT GAT CCT GAA AGA CGC ACA
Twistnb	1	5' TCA GCC ATC ATC AAC ACT CAG AGG	5' TCA CGA AGC TCG TGC GAC TTT ACT
	2	5' TGC CGT TAT GTT TGG GAA AGG GTG	5' AAG GAA CCT GGG AGA GAA GTG TGA
	3	5' CCC ATC CCT GTA CCT TTC TAG CTT	5' AGC AAC AAG GCC TCC TAC CTA CTA
	4.1	5' GCC TGC GCC ATT TAT CTC AGC ATT	5' TGT CTG TTT CTT CCT GTG GCG TGA
	4.2	5' CAG GTT TGC AAC TTA AGC ACT CTG C	5' GTC CCA TAA GCA TTT CCT ACC ACT C
	4.3	5' GCA CAG TGA AGA GGC TAA CTT TGA G	5' ACA TTC AAC AGA TAG CCA CAG GGT
	4.4	5' GAT TCT CAG CAT TTG CCA AAG AAC TTT A	5' CTG TAA ATG CAT GGC TAT GGG CTG
	4.5	5' GAG GAG CTC CAC AGT CAT TGC TTT	5' AGA AGA GAC CTG AAA GCC ACC AAA
	4.6	5' TGT GCA CAC AGC CTA AGT GAG GAA	5' CTG TAT TGG GGT ATT CTT TTT ATT TTT TTA A
SNORNA17 (ENSMUSG00000077750)	1	5' AGA GAA AGT ACG GGC TGG GAA CAA	5' TGT GTA GCA CTG AAC TGG TGG TCA
Ferd3L	1.1	5' AGC CTT CAG TCT CCC TGC TAA GAA	5' TTC CTC CTC TTC TGG GTC CTC ATA
	1.2	5' TGG GAG ACT GTC GCA GTT TGA TGA	5' ACC TGC TCC AAG CAA GAA GCT CTA
	1.3	TCC GCT TGG CCA TCG TCT ACA TTT	5' CAC CTG TGC GCT TGC TAG AAT GAA
Twist1	1.1	5' AGG TAT AAG AGC CGC CAA GTC CA	5' AGC TGG ACA CGT CCT GCA TCA TCT
	1.2	5' GCG AGA TGA TGC AGG ACG TGT	5' GCA GAT TTC TTG CCG CGC TT
	1.3	5' GGC AAG CGC GGC AAG AAA TCT G	5' ATC CCT GGA GCC GGT CCT TAC CTA
	2.1	5' AGC CAC AGA GAC ATC CTC AAT AAC CG	5' ATG CCT TTC CTG TCA GTG GCT GAT
	2.2	5' AGC CAC AGA GAC ATC CTC AAT AAC CG	5' CTG TCT CCG TCA GTA GCT GGT TTA
Hdac9	1	5' CCA AAG CTG ATG GGC AGA ACA CAA	5' ATG GTG CAG ATG CCC TGA TTG AGA
	2	5' GGG CAG TGA GTG ATG ACT TTG AAC CT	5' TCC TTG CGA CGG TCA GCT AAA GAT
	3	5' AGC ATT CTT GAG TGG CGA GAG GAA	5' TAA CGA AGG TGA AGG ATG CCA GGA
	4	5' TGA ACT TGC ATG CAT GAG GCT GTG	5' GTC TGC ATG TGC TCA TGG TGT GTT
	5	5' GTG TGG CCA GTG CAG TTC AAC TTT	5' GCT GTT ACC AGA CAT AGA TGA AGC GG
	6	5' TGC TTC ATT GTG ATC ATG TAG AAA CTG C	5' AAC ACC AAA CCA TGC TAG GGA TGC
	7	5' TTC TGA GGC AGC CTG GTT TAC AGA	5' AGC TCC ACC TCA CAA ACC AGG AAT
	8	5' ACA CAC TCA CAC TGT GTT ACT CAC ATT	5' GCA TTA TGC CAG GTC CCA GCA TTT
	9	5' TGA GGA GTT TCT ACA CCA GCT CCA	5' GGC TTT GAG GTG GAC TTA GAG CCT AT
	10
	11
	12	5' TTC CTC AGT GCT GGG CTC ACA TTT	5' TGG AGC CTT CTG CTG TTG GAG TTA
	13	5' ACA AGG CTA AGT AGC TGT CAC CTG	5' AAC ACC AAG AAC CTA CTG TGC GAC
	14	5' CTT GCA TAT GCT CAT GTT CCA ACT T	5' AAC TCA TTC CAG GCA GGA ACT GCT
	15	5' GCA TTT GCT TTG AGT TTG TAC CTG CG	5' AGG AAG CTT CGG ACT TGG CAA TGA
	16	5' CAG CCC TTC CTC ACA GAT TTG GTT	5' AGC AGG ACGG TCA CCG ACT ATT TA
	17	5' AGG GTG ATA AGG GCA AGG AAA CGA	5' AGG AAC CAT GGC ACT TGA AGA TGG
	18	5' CTG CCA TCT TCA AGT GCC ATG GTT	5' CAC CCT TCA GTT GTT TGC AAG TGC T
	19	5' GGG TGG TGT AGA AGT AGC CTG AAA	5' CGT CAA ATC AAC CCA ACT CCG CTT
	20	5' AGG ACC AAG AAC CAG CAC AGA ACA	5' TTT GGA GTG ACA GGG AAG CAA GC
	21	5' CAG TGT TCG CGT GTG AAG GAA ATG	5' TCT CCA GAG ACA TGA AAC AGC CA
	22	5' ATC CGT GGG ATC TTG GGC ATT AGT	5' CCT GGA AAG AGA GTG TAG CAT GTC A
	23	5' ATG CTA ATC AGC TCT TGG AGC AGG	5' AAA GGT GAA GAA GAA ACG GAA GAC A
	24	5' CCA CTT GTC CTT CTT AGA TCC CGT	5' GAA CCA CGT CCT CCA GGT TTG TTT
4921508M14Rik	1.1	5' ATG GGC ACC ATC ACA CCA GAT TTC	5' TCT GGC TCA GGA GAA GCG TCA TAA
	1.2	5' GGC AGC GAA TTC AGG AGT AAG CAT	5' TGA GAA GTC ACG GAG GAT TCC CTT
	1.3	5' TAC TTA CTT GCA TGG CAG TGG ACG	5' TGT GCC CTT CCC GTC ATA GAA ACA
SNORNA (ENSMUSG00000077264)	1	5' ATT GTC CAC CAA CCA CAG GAG ACT	5' TCT AGT CTC TGG CTG GAA GCA TGT
Snx13	1	5' ATG GAG ACA GTC ACA AGA CGC TCG	5' TCA CCC GCC TCT CAG GTA AAC A
	2	5' ATC GCA ACT TTG TAC TAC CAC TGT	5' AGC TGG CCG CAG TTT ACC AAT AGA
	3	5' TAC ACT TCC CTC CAG TGC ACA GAT	5' GTG CAC ACA TAT GGA TGA CAG CCT
	4	5' AGG TTT GGT TGA CAA TGG CA	5' CAA TGG GAT TGT TCA ATA AGA CTG ACA
	5	5' ACT CTC TGT CTG AAT GTA GGT AGC C	5' TGC AAA CAC TTC ATT TGC ATT TAC TCA
	6	5' TGC TGG GCA TCT GAC AGT TAC CTT	5' ACA CTA GAT CCC GGC AAA CAT CCT
	7	5' AGA CTG GCA GCC TTA TTT TA	5' TTA GGG TAA CAG GTA TAC TCG GGG
	8	5' AGC ACA GTG CAG ACG GTT TAG TGA	5' GTG GCA TGT CAG TGA CCT ATC AGC TA
	9	5' ATG TGG AGG TGG TAG CTC ACC TTT	5' GAC AAC ACA GGC AGT AAA CGC CAT
	10	5' TTG TAG TGA ATG GTG TGT GCC TGG	5' CCT TGA AGA GAC TCA CTT ACC ATC ACC G
	11	5' GTG AGT CTC TTC AAG GAT TAC C	5' ATG AGC AGT GCA GGC ACA CA
	12	5' AGG CAC TTA GGG TTA CTG AGC AGA	5' ACA CAG GAT GCT TGT ACC TCA ACG
	13	5' TAG GCT TGA GGA CAC ATG GGC TTT	5' GCA GCA AGG AAA GGT GAC TGA AGC
	14	5' GGC TAC ACA GAG AAA CCC TGT CTC AA	5' CTA CTC ACT ATC TGG CTC TTC AG
	15	5' AGG AAG GGC TCC TTT AGT CAT TAG AA	5' TTT TGG CTG ACG CAT ATT AAG AAA
	16	5' ACA TGT CAG GTG CAT GCA TGT TT	5' TGT ATC TGC AGG ATG CAG GTG TGA
	17	5' GCT CCC TCA GTG TAA ATG AAG AGC A	5' CCA GCA CCC AAA CAC TAC AGT ACT CA
	18	5' AGC ATG AGT GCA CAG AGG AT	5' GAA ACA GTG TAA AGG CCA CAG GCT
	19	5' TGA AAC TTG ATA TGG CAG AGT GCC C	5' TGT CAC ACA CAT GCT GCA CCA AAC
	20	5' AAC AGC ACA GTT TCT AGT ATG GAT AAG CT	5' GTG GCC ATG ATG ATT TGG TCA GTG
	21	5' TTC ATC TTC TCA TGG TTG CAC TCT	5' CTG TTT GCT TTA CAG ACC ACT GGA
	22	5' TTG GAG TTC TGT TCT GTG GGT GTG	5' GGC CCT GGT AAC TGT TTG CTT GTT TGT
	23	5' TGC CGC ATT GCC TGA TTT CTT TCA	5' AAG CCC GGA GAG AAA GTC CAT GAT
	24	5' TCA TGG ACT TTC TCT CCG GGC TTT	5' GGG TTG CAA GGT TGG TTG ACA AGT
	25	5' CCC ACT GTT GGA TGC TGT TTG TTT	5' GAC TTG TTT CCA AGG ACT TGT TGG G
	26.1	5' GTA GAG GAA CGA AAG TAC ATG GGA TT	5' ATG AAC ACC AGC TTC ACA CGT TGG
	26.2	5' ACT TCA AAG TAC TCA AGC GCC TTC T	5' TGT GAC CCA TTG CTT TGT GCT TCC
	26.3	5' AAT CAG CAT TCT CTC CCA GTG CCA	5' ACA GAA TGC CAA AGG AGA GGT GGA
	26.4	5' GGT TGA TTC TCT TTG GTG ATG TGC TGT	5' GGA AAT GCA AAG GCT TCA CAA CTG G
Mmu-mir-680-3	1	5' TAA TGC TGT CTT GTG GAG AGC CGT	5' ATC GTG AGC CAA TCA CAG AGA GCA
SNORNA (ENSMUSG00000065195)	1	5' AGG CAT ACA AGG ATG ACT TGG CCT	5' TCT GTA TTC CAC ACC GTC ACC CAT
Ahr	1.1	5' CCT GAA GTC TGA TGG AGG AAA CGA	5' AGG ACG TAG TGA CTC CCA ACA CTT
	1.2	5' GCC TGG TAA ATC TTG ATG TCT GGG	5' AGT CCG TCC ACC AGT TCG TCC T
	1.3	5' TGT GTG TGC GCT CCC TTC G	5' TTG CGG CTG GCA TAG GTG ATG TT
	1.4	5' TGT GTG TGC GCT CCC TTT GA	5' TTG GTT GAG ACT CAG CTC CTG GAT
	2	5' TCA TGT TTC GTC GGT AGA GCA GTC	5' ACA ACA TTT GCA CTC ATG GAT AGT T
	3	5' AGT GCT TGT TTG AAT ATG TGC CT	5' AGC ATA GCT GCA TCT CCT CCT TCT
	4	5' TGA CAG TTT CCA CCT CTA ACG CCA	5' ACA GAT CAA GCA GTA AAG AGT CCA
	5	5' ACT GCT TTA CGA AAC CTT ATC ACT CT	5' CAA GCA TGA GCA TCC TCT TCT GGT
	6	5' AGA AGG AGG CAA GTT CTA CAG CA	5' TCA TTC CGC CCT CAC TGT ACC ATA
	7	5' CCC AGG TAC ATG ATG GAA CCT TTG A	5' ACA TGG CTG GCT CAG ACT GTA CTT
	8	5' GTG GAA ATC GCA TAC CAC CAG TGA	5' TCA GGC GGG TCA CAA GAA TTC CAA
	9	5' TAC TGA TGG AGG GTT TGG TGA CCT	5' CAA CTG CAG GAT GAG TTG GGC ATT
	10.1	5' TCA GAC CTT CTT GCC TAC CCT GTT	5' AGG GCT TGA AGG AGG ACA CAG ATA
	10.2	5' CCC AAG TAA GGA TTC TTT CCA CCC	5' GCA AGC CGA GTT CAG CAA AGT TGA
	10.3	5' TCA GAA GCA TGC AGA ACG AGG AGT	5' TTG GAA TGT TCT GGA AGC AGA GGC
	10.4	5' TGC AAC TAG AGC AAC AGC AAC A	5' TGA CCA TGG CGG ACT GTG AGT TTA
	10.5	5' AAG AGT GTG CAG TTG GAC TTC CCT	5' AGC AGT TCC GAA GTT GCT TGC T
	11.1	5' GCT GCT GTG CTG TGT TTG TTC TCA	5' ACT GAG CAG GGA ACC CGA GAA TTT
	11.2	5' ACC AGA ACT GTG AGG GTT GGA CAT	5' GGT CAT AGA AAG GTT GGG ATT CGG GA
	11.3	5' CTC AAT GCT TTC CTT CTG CAC TGT	5' ATA GCT AAC AGG CTT GAC ACA CGC
	11.4	5' ATA ACG CTG CTG CTG AAG GTT TCC	5' TTG CCA TAT TGG CAG CAA AGG GTG
	11.5	5' AAG ATG CCA TGT CAG GTG CAA GGT	5' ACA GAG CAC AGG TTG AGA ACC ACT
	11.6	5' TGT GTC ACT CTG CCA AAT GCA CTG	5' CCT GGT GAC ACC TCA TGC TGG AAA
	11.7	5' TGT ATG TAA ACA TGC CTT TGG GAA A	5' AAT CCC TCA GTC TAG TGG TGC TCT
	11.8	5' TGC CAA GTG CCA AAT GGA AAG ACC	5' GGG ACT ACA GAT CAC TTG TCA GCT TG
Bcmp11	1	5' TTA CAG TGC ATG GCA CTC AAC AGC	5' CAT GGC AGA TGG CAT GTG AAG AGA
	2	5' GTC ACA TTG CCA TGA AGT ATG AGC C	5' CCA TAG GTG GCT CTT TCT TGG TCT
	3	5' GGA CAA CAA CCA TTT ACA CCC ATG CC	5' ACT GCC CAT CAG GTG ACA AGT TCT
	4	5' GCT GAA TCT CAT GGT ACA TGA TCC CAA	5' GAG AGA CAT GGT TCT ACT TTG TGG T
	5	5' AGC AAA CTC TAG CTC ATC GCT TCC	5' GTA CTG CCC ATC AGG TGA CAA GTT
	6	5' TGA TGA GCC ACT TCT GAT GGA CA	5' TGA CCT CTT CGA GTG GAA GCA TCT
Tspan13	1	5' AGG ATC CAG AAG CTA CTC GCC CA	5' AGG CGA ATA CTC AGG CGG G
	2	5' AGG GAC TCT TGC CGT TGT AGG AAA	5' TGG GCA AGG AAT CAC CTA ATG ATG
	3	5' CAT TGC TGT GGG CAT CTT CCT GTT	5' AGG GTA TGA TAA GGA AGG GCT GAG GA
	4	5' TGT TTG TGC CTT TGA ACC AAG TCT	5' AGC TGG ACA GGT GTC ATT TGG GTT
	5	5' TGC AGG CTG GCC TCT GTA TGT TA	5' GCC TCT GTG TGG TGG TTG AAT GTT
	6	5' TCT AGG CCT GAA TTT CGA CGG GTT	5' TCA GCT GCT TGT CCC AAG TCT GAA
	7	5' ACT TCA GAT TTG GTA GTG CCT GTC C	5' TCC ATC GTT GAC ATA ATG TGG TTT
Loc633030	1.1	5' AGC CTC AAT GTT GCT GCA ATC CTC	5' AAC CCT CAT CTG GGC TTA CAG TCA
	1.2	5' CTC GGA GGT TTT CCA TGA GAG ATA	5' GCT ACC TCG AGC TGT TTC ACA TCA
	1.3	5' CTA AGA GAA CAT TCC GCT GAT GGC	5' GGG TGA GTT CGT TAC AAC TTC GGA
	1.4	5' AAC GAA CTC ACC CCT GAG GAG ATA	5' GAG GGT TCC CAT TCT CTT CTC CAG T
	1.5	5' TGA CAC TTC CCA GAA TGC AGT CAC	5' GGT GTC TAT GTT ACA GGG CCA CTT
Bzw2	1	5' AAG AAG TAC AGG GAC ACA GGG TTC	5' TCT ATG AAG AGG AAG GCA ACC GCC
	2	5' GTG GGT GGT TGT TTC CCA ACC TTT	5' ACA GCA AAC TCAA TTC CAC CAC GG
	3	5' ACA TGG CCA GTT TCT TTC CAG ACT	5' AGT GGT GGA CTT GAA GGG AAG GTT
	4	5' CCT CCA CTG CGT CCT AAC TGT AAT	5' TTA TTG GGA GCT CTT TCC CTG CCA
	5	5' TCC ACC CTT CTG TCT GTG ACC TTT	5' TCT CTC TGC GGG TAT GTG GTT TGT
	6	5' TGT GTA TGA GCC CAC AGG AAA GGA	5' TCT GCA AGT AGA AGT CAA ATG CCC A
	7	5' ACC CAT TTC TGG AAG CCT GTG AGA	5' TTC AGC AGA GAC CCT GGT ATG TCA
	8	5' AAA GAT GCT CAC CTC CGT GAC TGT	5' ACA CCC ACA CCC ATC AAC CAT GTA
	9	5' TTG GCC AGG CCT TTA AGA ATA GCC	5' ACT GAT CTT TGT GCT CCC GTC TTC
	10	5' CTC CAA TGT GCT GCT GTT GGG ATT	5' TCT CCC AGA GCT TCA GCA AAG ACA
	11	5' CAT TCC GTA TGG TAA CTT GGC AAC C	5' GAC TAG TGA CCA TGA GGG CTG TTA
	12	5' ATC CCA TAG CAT TGG GCT GCT CAT	5' ACT GGA GAA GAG AAT GGG AAC CCT
Agr2	1	5' TGG AAA CAG GAT TAG TGG GTG GGA	5' TGC CAT GAG ATT GGG CGA TAC TCT
	2	5' TGC TTT CCA CCA CTG CGA TAG ACT	5' ACA CGA CAC CAA GAG TCA GGG ATT
	3	5' ATT ATC CAG GCT CAG CAG GTT TGG	5' TCT GAT AGT CAT CAC TAG ATG GCG CT
	4	5' AGG GTT CTA ATC AAA GCC GAG ACA	5' CCA AAC CAT GGC CTG GCA TAA A
	5	5' AGG GTT CTAA TCA AAG CCG AGA CA	5' AGC GCG ACT TGG ACA CAT AGA AGA
	6	5' GTG CTT GCT TCT TGT GGT GCT CTT	5' AGA CAG GGT GTG GCT GAA ATG ACA
	7	5' GAG ACG GTA GCT TCA ACA CAC ACA	5' AGG GCC TCT CCC ACA TCA CTA TAA
	8	5' TCT AAC GAG GGA CCA CAC ATG CAA	5' AGT TCA AGC TTG CCT CCA GTT CAG
Ankmy2	1	5' TTT GGT TTG GAC CTC GTA GGT TGC	5' TTA GAG GTC TAA GCT CGG CAA CCT
	2	5' TGA CTC CAT CTC CCT GCC CA	5' TGT GTT CCA CCA TGC CCA GTTT
	3	5' GTG TGT ATG TGT CAT GAA GAT GGA AAT GGC	5' CAC TGC CCG GCT GTA ATA GCT TTC
	4	5' AAA GTC AGG GAG AGG ACC TGA GAG A	5' ACA TAG TTC CAG GAC AGC CAG AGC TA
	5	5' AAC ACA GTT GCA CGT TTA CTC CA	5' TCC TGA CAA TTC CCT GAG CAC ACA
	6	5' AGG TCT TTG GTG GGA TCT CAG TGT	5' GCT TCC GAT AAG GCA TCT TGA GCA
	7	5' GCCTTTGAGGGCTTGTGCTAATCA	5' ACA GGC CCG CTC CCT TTA TAA CTT
	8	5' GCT CTTGAAAGGCTGACTCTTCGT	5' AAA CAC AGA AAC CAC GGC ACA CAG
	9	5' ACA AAT CTG GAC CAA CAC ACA GCC	5' AAT CCC AGC ACT CCA TGA CAG ACA
	10.1	5' TCT GGC ACA GAG TAG TCA CGA ACA	5' GCC AGC AAA GGA ATG GAC CTG TTT
	10.2	5' TAG AGG CTT TCA AGC AAA GCT GCC	5' TGG GAA GGT AAG TGT TGG CCT TCT
	10.3	5' AAC CCT CTG TTC CTT GCA GCG ATA	5' AGA ATG AGC CAG GAC TGA TGG AAG
1700108M19Rik	1	5' TGT GAT GTA CCA GCA TCC ACG TCA	5' ACC TGG GTC CAA GGC TGT TGA TTT
	2	5' AAT AGG GAA GTG TGT GGT GAG GCT	5' CTT TCA CTA GGT GTC CTG CGT TTC
	3	5' TGT GCT ATC AGA GGC AGA GTC TCA	5' GTA ACA TGG GTG AGG GAA AGC GAA
	4	5' CCA GTT GGA TTT CCT TGG CAG CTA	5' GCC TGA ACT TGC CAA ATA TGA ACA C
	5	5' CAG GAC ACT GTT TGA TGA CCC AGA	5' GAA ACC AGC CAT GCA GTT GAA CCT
Sostdc1	1	5' TTC ACT CCG AAG CCC TAC ACA ACT	5' GCG TAG ATG GTT CAC GTT AGT TTA CAG C
	2.1	5' TCC CTG ATG CAGTTC TGT CCT GTT	5' AGA CTG TGC TTG CTG GAT TTG CTG
	2.2	5' AGT CCA GCC ACA ACT TTG AAA GCG	5' CCC TGG CTG TCA AAC TAT TCC CAT
	2.3	5' TCC GAA CCA GAG AAG TTC GTG GAA	5' GCT AAT GAT GAT GGT GAA CCG TGC
	2.4	5' CCC AAT ACG ATT TGT GGT TGG TCT	5' ACC CGC CTC TTC ATG CAA ATC ATC
4930579E17Rik	1.1	5' AGG GTG CCA TCT GTG GAT AAC GAA	5' AGA AGC TCG AGG TGC AGA TGG AAA
	1.2	5' AAG ACA AGG CTT GCT GGC TTC CT	5' AGG CGC TCC TAG AGC AGG TATT
	2	5' ACT GAG CTT TCA GGA TTA ATC TCC CA	5' AGC AAA GTG ACC ACA CCA CCA TGT
	3	5' GCA TGC TTT CTT GGG AGA GAT TGT TGC	5' AAT ACA AAC TGG CCT AGA GCG GGA
	4	5' ACC AGT TTG CTC ATT CTC GGA C	5' ATC TTC GCC CAC TGC TGC TCA TAA
	5	5' TGG AAA TGG CTT GTG TGG TGT GTG	5' GAA ATC CTC AGT GGC CTC ACA TCT
	6	5' AGA GCA TCA AGC AAG CCT TCA GGA	5' GCA ATG ATG CTG CCT TTC TAC CAC
	7	5' ACT GTA TGC TGC AAG GTT CCA TGA	5' TGA GCA GGG TCC ATT CTC TGA CAT
	8	5' CTC CCT GTG AGT CAA CTT CTG TTC TG	5' GGA AGC AGA GGC TCA ATG AGA GAA
	9	5' TAA AGA CAG CAG CCT TGT GCT TGC	5' CTG CAC CGT CAT CAT CCA TTT GCT
	10.1	5' GAC TGG CTT CAG CTC TGC CTA TTT	5' CGG CTC ACC TGA GCG TTT CAA TTT
	10.2	5' GCT CAG GTG AGC CGT TCT TGT TTA	5' AAG CGA CTC AAC TTT CAGG AGG CT
	10.3	5' TCT GGG TTC GTT CAG CAG TGT CT	5' TCT CCT CTA CCA TTC AAA TGT AAC GC
A530016O06Rik	1.1	5' ACA CAG ACT GCC CAT TGC TTC TCA	5' AAG GAA CAG TGT AGC ACA GAG CGA
	1.2	5' TCT TGC TGC TAG TGT TCT GTG CCT	5' AAA GCC TCT TCC AAG ACA GGC TCA
	2	5' GCT CAT TGG CGT GGA AAT AAG CCA	5' CCC TCT GCT TTA CAC TGG GAA AGA
	3	5' AGT GGA GTG CTG ACA TGT TCC CTT	5' AGC ATA TTA CAT GCC ACA AGG C
	4	5' AGA GCA AAG CAC ATG GCT GAA TGG	5' ACG AGA AGG AGT CAC TTT GCA CAC
	5	5' GCA ACC ACT TTA CTT CCA GGA AAC C	5' GGG ACC AAC TGA CTT CAT TGC ATC A
	6	5' ATG ATC ACA GCT GGG AGG TCA TTG	5' GGT CCA TGC TTT CAA GCT GAG GAT
	7	5' CTC AGT TAC TTA GGT AGA GGA GAA GA	5' GCT TTC CAT CAT TTC CAC AGC AGC
	8	5' GCT GCT GTG GAA ATG ATG GAA AGC	5' GTA AAG TGT TTC CAC CTA CAA TGG C
	9	5' CTC CCA CGA TGT TGA TAA GAA CAG A	5' GCA CTC CCT GTA ATG AAC CAA TGC
	10	5' CCG GCG CTG TGA CTC ATC TTT	5' ACA ACA CCA CTC GGA TGC AAC T
	11	5' TTC CAT GGC AGC ACT GGT TGC TAA	5' ACA GAC TGC CAG AGT TAG ATG CCA
	12	5' TGG CAT CTA ACT CTG GCA GTC TGT	5' GAG CTA TCC CAA ACA ATA CAG GTC A
	13	5' GCT GCT TCC TTC TAC AAA CTA ACC	5' AGG ATT AGA TGC CAG TAT CCT TGA
	14.1	5' CCA TCC TTG AAC AGC TTG CTA AGT	5' GCC ACA GAG AGA AAT GAA TAT AGC CTC
	14.2	5' AGT TCT CCG TCC TGC ATC ACC ATA	5' GAG GCA AAT GCA GGT TCA CAC ACA
	14.3	5' GTG TGT GTG AAC CTG CAT TTG CCT	5' GAA ACA GCA TGA ATT GTG ATG TCC TCC
Meox2	1.1	5' TGC CAG CAA TGG GAA CTG GAA ATG	5' TTC CAA GCA GAA GAC TTC ACG GAC
	1.2	5' AAG TGA CAG CGC TTG GTG GAC ATT	5' AGG CTA GAT GAG TTG GAA CAC AGG AC
	1.3	5' ATG TTT GCC AGC CAG CAT CAC AG	5' AGG AAA GGC TAG CAG CTT CAC AGT
	2	5' GTC CTG TCT AGC AAA GCA CTT GGA	5' GGG AGT ATC AAC ATC ACA AAG CAT TCC
	3.1	5' TTG CTG CAT CAT GGT GTA TGT GCG	5' AGC CAA AGC AAA CAT CCA TCT CCC
	3.2	5' CCA CAG TGA AAT TGG AGA AAG CCA ACG	5' GAA GCT GGC TGT GTT TGT CAA TGG
	3.3	5' CCA CAG TGC CTG AAA TCA CCA AGT	5' TCA GTG CCA AGC TGA GTC ACC TAA
Etv1	1	5' GGC AGC GAT CCA TCA GTT TGG ATT	5' TTT ACA CTC TGG ATG CTC CCT GCT
	2	5' TCT TGG CTC TCT TTG GAT CCA GGT	5' ATA AAG TGT CTG CAG TCC CAA CCC
	3	5' TGA GCC TCC ACT GTC AAA GTC AGA	5' CTC ACT GTG TGA GTG GTT GCA TGT
	4	5' TCC TAT GTT CAG TTG ACA CTC CCT A	5' ATG CAT GAC ACA TGA GGT GGC TCT
	5	5' AAA TAA GCG TAG GTC CGA GCT CCA	5' TGC TGA TGT CAC AGC CTG ACA AAC
	6	5' GCA GAG CAC AGG AAA TGT CCA GAA	5' CTC AAG ATG CAT CAC CAC AGT GGA A
	7	5' GGT TAA TGG CAA TCC CTC AGC ACA	5' ACA GTT GTG GGT AAC GTC CTC CAT
	8	5' CGC TGA ATT GTT TGC AAT GGA TGG G	5' TTC GGA TAA CCC ATG CCC TCA ACT
	9	5' TTA GCT TTA CGT ACT TGG AGG CCC	5' TGC TTG CTT ATG TCA CCT TGC TGG
	10	5' GGT GGC TGA AGA ACC TTT GAG CAT	5' TGA GGG TGG GAC AAA TGG TGT GTA
	11	5' ACG GTG CTG TTT ACA ACC ACG ATG	5' TGT GAA GCC TGT CCT CTA CTG CAA
	12	5' ACA TGA AGG CTG TTG CTG TTG CTC	5' TAA GCA GGA GCC AAG TTG TGT CAG
	13.1	5' TCT GGC CTC CAT TTC TGC TGA TCT	5' ACC AGC AAA TAA AGT GCG CAG TCC
	13.2	5' TCA AGA TGC AGA GAA TCA CCG AAT	5' AAA TGC CCA AGG CAA ATG GTC TCC
	13.3	5' GCA GAA GGA GCT GAG GGA TTC CTT T	5' ACA GCA GGA TGG CAC CAG ATA CAT
	13.4	5' ACC ATG ACT GTA AAT GAG GGC CAC	5' GAC AGC AGC GGA AGC ATT AGC ATT
	13.5	5' AAT GCT AAT GCT TCC GCT GCT GTC	5' AAT GAA ACA GCA AGG CAC ACG CTC
DgKb	1	5' TTG CAA ATG ATC TGG GAG TGG TGG	5' AGC AGG CGA CCA ATA ACT AGC ACA
	2	5' GTG ACT TGG TAT TAG AGA AAA GAA CAT GGG	5' TCC CAA GAC AAA CAG GGT CTG TGA
	3	5' ACT CAT CAG CTT CCT GAC TCT CTC	5' TGC AGA AGT ATA AGT ATA TGT GTG TGC AT
	4	5' GAC ACA TGC CTG TCA TTG CCA ACA	5' CCA GTA TCC ATG TAG ACA CAC AGA CA
	5	5' CCT GCC AAT GGA CTC TGG AAA CAT	5' CCT CCA AAC TCC AGC TTG GTG AAT
	6	5' GCA TTT GTG TAG ATA GAT TTC CCG TCA GCA	5' TGC TCA CAG TCC TGT CTC TTC AAC TG
	7	5' TCA TCC TCC ATC TCC TTC CCA ACT	5' AGT GTC CAT CAG CAG CAG CCA CTA
	8	5' AGG ACA GGT TTC TCC ACT CTC ACT	5' CAC ACA ATT GCG CCA TGG GAT TAC
	9	5' AAG GAA CAG ATT GTC TGC ACA CGC	5' AAG GAA GTT GGC CAG TGA CCT GAA
	10	5' TCC TTG ATG CGG CTG ATT GGA TTG	5' AAT AAC AGG GCA GTA AGA GGC GCT
	11	5' AGC GCC TCT TAC TGC CCT GTT ATT	5' ACA CAT CTG ATT CTC TGG CAG GTG
	12	5' GTG AAT GTC TGA GCC TGT TTG TTC T	5' AGA AAG CCA TGA GCA GAG AGA GGT
	13	5' ATC ACG CAG ATA CAT GGT GAT ACG G	5' AGT ACC TCT TAC ATC AAT CTA AGG TGA CCA
	14	5' GAC TTC CTC TAA CAA CCA TTT CTG ACT C	5' CTG AAC ATA TGC GCT TCT CAG AGT GTG
	15	5' TGT CGC AGA TGC CCT TTA CAC TTG	5' GTG GTA GCT AGG TTG AGT AGT GTT GC
	16	5' GCT GCA TTA TGG CCC TGT AGG AAT	5' TCT GGA CAC AGC ACCC TTG TTA CT
	17	5' GGC TGA TTG ACA GTA CTT GTT TGT	5' TGT ACC AGC TTC TAA ATA CCA ATT CA
	18	5' ACA CAC ACA CAC ACA CAC ACA CAC	5' CCA GTC TAA ACT TCT TAA TCC ATC AAT CCC
	19	5' GAC AAC TCA GTA TGA GAC TTC GGC	5' ATT TCT AGG GTG AGA GGG ATG GGT
	20	5' GGA ACA TGG TCA ACT GCT CTT TGA CA	5' CCA CGC CTG GCA AAG TGT TGA TTT
	21	5' GTG ATG GAC TTT GGT GTG GA AGTG	5' CAG GTA AAC CCA GCA AAC TCT TCA
	22	5' ACA CTT CCT CTC TCT CAC TCC CTT	5' CCA GGT AGC CTT TGG AAC AAG AGT
	23	5' TGC ATG CAC TGT AAT TGA CCA CCT	5' CAT GTC ATG TCA AAG CAC ACT GTC
	24	5' TGT GAC CAA GGA ACC TTT CAG TGT	5' GGG ATT GCT AAG TAG TTC CTA GAG AAG ACA GG
	25	5' AAC TCA TGA AGC ACA GCA GCA GAG	5' AGG AGC AGG AGA CGT GAA ATG GTT
Gm889	1	5' AGC CCA GCC TCT TCT TCC TAA TGT	5' AAG GCC ATG CTT CCA GGA CAT ACA
	2	5' AGC CCA GCC TCT TCT TCC TAA TGT	5' CAC TGC ATG AAA CAC ATC CAC CGT
	3	5' TGT GAG ATG CGG AGA TTC TGT CAC	5' AGG ATG CGC TAA CTC CAG AAG CAA
	4.1	5' GAT TTG CCA AGG GTG CTT CTT GGT	5' TGC CTG GGC ATT ATC TCC ATC CTT
	4.2	5' AGC TTC CCA CTT GCT GGA AGT ACA	5' GCG CTC AGA AGC TGT TGT CAA AGT
	4.3	5' GCA CAA GCT TAA GGA ATC CAC CGA	5' CCA AAG CCA TGA GCA GGA GAC CAA
Arl4	1	5' AGT CTG GGC TTC CCT GTG G	5' AGA TCT AAC CAG GCA CGT CTC ACC
	2.1	5' AGC CTT TGG GTG ACA GTT AGG CAT	5' TCG ACA GAG TCC ACC ACA AAC ACA
	2.2	5' TGG AAG TCA TAC ACC CGA TGC ACA	5' TCC ACA AGG CAA CAG AGT TGG GTA
	2.3	5' TAC CCA ACT CTG TTG CCT TGT GGA	5' GCA ATT TCT TGG CAA AGG CTT CCC
	2.4	5' GTC TCT TCT CCC TGA CCC ACA AAT	5' ACC TGT GTA GAC AGA TGC ATA GC
	2.5	5' GGG TAT ATT CAA GTG CAT GGG TTA G	5' GGA AGC TCT GGA AAT ACT GTT CAG CC
	3.1	5' TGA ACG GGA GAA GTA GCA AAG CCA	5' TAG CCT TCT GTG GAA ACC TCA CCA
	3.2	5' TGG TGA GGT TTC CAC AGA AGG CTA	5' TTC ACA TAC AGG AGG CCC AGA GTT
	3.3	5' AAC TCT GGG CCT CCT GTA TGT GAA	5' GCT ATC ATC CAG TTA CCT ACA GAC T
	3.4	5' AGT CTG TAG GTA ACT GGA TGA TAG C	5' AAT CTG AGG CAG CAC CCA GAA GAT
Scin	1	5' TTT AAA GCC GGG AGA GCA GGT T	5' TGA TGA GTC CTG GAT GAC TCG CAT
	2	5' TAG CTG AGG GTC TGT GTT GGT TTC A	5' AGT TGG TAG AGT GCT AGT TCG GCA
	3	5' TCA GTT CAC TTT CCA CCT GTG CTG	5' CAA GTG TGT GGA AGT GCT GTG CAT
	4	5' CCA TGT GCC CAT ATC TTT GAG GCT	5' GTG TGT GTG TGT GTG TGT GTG TGT
	5	5' ATG CCA CCA GCT GCT TTG ACC ATA T	5' ACC TGC ACA TTT CTC TAC AAG GGC
	6	5' GCA TTG TGA TAG CCC TTA CAC AGT ACG	5' CAC CTC CTA GGA AGA GAA CAT CAG A
	7	5' TGT TGC CAT TCT CCC ATT GCT	5' ACA CAC ACA CAC ACA CAC ACA CAC
	8	5' TCA GCA GCA ATG ACT TCA GCT GTG	5' GCT GTA ACT CCC ATG ACT CAG AA
	9	5' GCC TGG AGT ACA TAG GGA AAT CCT GT	5' GCA CAG AAT CTG AGT ACT ATC TGC ACG C
	10	5' GGT CAT GCT GAA CTG TTG GCT TCT	5' TTT CAT CAG GAA GAG GGC TGG GAA
	11	5' TTC AAA CTT CTG TCT CCC TGC CCT	5' ACA TTG TCG AAG TCC AGG GCA TCT
	12	5' TAT TGT CCG AGG GCA GCT GAA CAT	5' ACT ATG AAA GTG GTG ACC TTG GGC
	13	5' TGC AAG TGT TGA TGG CAT CTG GT	5' GCC AAA CCC AGT TGT CCC ACA TTT
	14	5' AGT ACT GGA CAG GAC TTG TCT CCT	5' ACT GTC AGT TCC CAA CAG TCT CCT
	15	5' AGG CCA GCT GTC CCT ATA CAG T	5' GGA AGA CAG GCT AAG AAA GGA TAG CCA G
	16.1	5' TGG CAG GTG AGA GAA TAC CTG GA	5' TCG TGC CCT TGC TTG ATG ATG ACA
	16.2	5' TTG TCA TCA TCA AGC AAG GGC ACG	5' CAA GTT TGG CTA GCA GTG GCT GAA
	16.3	5' TGT CAT TCA GCC ACT GCT AGC CAA	5' CCT ATG TAA GGA CAC TTG GGA GTG AAT GG
	16.4	5' TCA CTC CCA AGT GTC CTT ACA TAG G	5' AAA TTA ACC CAT CAA ATT TGG CTA
Ifrd1	1	5' TCT GGC TAC TAA GGC GTC GTG GT	5' TCC GAA GCG AAG ACC GAA CTA CAA GTC CCA CCG
	2	5' TGC GTG TGT GTG TGT GTG TGT ATC	5' TCT TTG TAC GGC AAG CCA CAG GTA
	3	5' TCC CTG CTT TGT TAC AGT GTT GGT	5' GCT TTA CCA GAG AAA TGC ACA AAG TCC
	4	5' GTG GCT ACC AAT AAA GAG GAA GTG C	5' TCC TTG TTG GTT CTG CAC AGG TCT
	5	5' AAT CTG CCA TGC TTG CTT CTC TGC	5' GTG TTG AGT CTG AAC CGA CCT GTA
	6	5' CCC TGC TTA CTG TTC TTT CTT TCC CA	5' CAC AGA CAT ACA TGC AGA CAC CCA
	7	5' CCC TGC TTA CTG TTC TTT CTT TCC CA	5' CAC AGA CAT ACA TGC AGA CAC CCA
	8	5' GAA GCA AGT GCT ATT AAG CCA CTG AGC	5' CAA GTT CTC AGG TGA CCA GCC AAT
	9	5' TGC GCA GCG TGT GCT TGA TAT AG	5' GCA GGT GCT TGC TTG AGT CTC TCA T
	10	5' GGA ATT GTG TTT GGG CCA CTT TAG GG	5' GAG CAC CAG TAA TAT TCC AGC ACA CA
	11	CTG TAG TTA GAC TGA CTG TGT GCA GTG	5' CTG AAG AGA AAC CAG AGA AGC TGT GC
	12.1	AGG ATG ATG TGT GCC TGT TAC CTC TC	5' AAC CTT CCA CTC AAA CCC ATT CCC
	12.2	GGT CGT ATT CTG TGT AGT GAG CAG ATG G	5' TGC CTG CCT TGA CTC ATT CTG AAC
	12.3	5' CCC ACT GGA AGG GCT TCT TTG TTA	5' GGA GGT AGA AAT AGG ATC CAC TTC CAG AAA
	12.4	5' GTG AAT GTT AAC TTC TCA GGA TCC ATC ATC	5' CCA CCT TAA GGC AAA TGC TTA ACT CCC
	12.5	5' AGG AGA CGA GTT CTC ACA GCA GTT	5' AAA CTT CCA GGT TAC TCA GCC CAC
Q9DC38	1.1	5' CCA AGT CCT GGT CAC CCT TAT TCT GA	5' AAC ATG TAT CGT TTC CGC TCG CAG
	1.2	5' GTT CCG CTT CTT GTT CTT CGG CAT	5' AAC TAC ATC TCC CAA AGC TCC ACG
	1.3	5' ATA CAT GTT TCT CTC TAG CGC GGG	5' AAA CCC ACA GGA GGG TAT GGT TGT
	2.1	5' TTT GAC TTG GTA ACG CTC TGC TGC	5' ACA CAC CCA TCG CAA ACT CTG GTA
	2.2	5' TCT GGA CAG GCA CAC CTG AAA TCT	5' CTG GAC AAC GTG GAA CAC AAG GTT
Zfp277	1.1	5' TTA CCT CACTCAGGATGATGCCCT	5' TGA GGA TGT GGA GAA AGA GGA
	1.2	5' TGC TGG ATC CTC CGG TAG TAC AAT	5' AAA GAA CTG AAG AAG GTG GAC TTC AGA
	2	5' GAG ATG GAA TCT CAG CGC TGT TTT	5' TTC TAT GGA TCA GTT TCT GTT GAT CTC T
	3	5' TCA GGT CCT TCT CAG CCA TTT GGT	5' AGG GCA TGG AGA ACA GCT TCA TCT
	4	5' CAC ACA CAC ACA GTC ACA CAC AGA	5' CAT TTC GCT CTC GCT GTT GCT GAT
	5	5' GCG CTG CTT GGT GAC TAA TTG CTT	5' AGC ACT GTC TGC TCT TCT GAA GGT
	6	5' TAG CCA TCT TAG CGA GGC TCA AGT	5' TAC CAG GTA TCG GGT CAC AGC AAT
	7	5' AAG CCA AGT AGC TAA AGG GAC AGG	5' ACT GCA GAA ACA TCT GGC AAG C
	8	5' TCT CAC TCT TTG CAC CTC TCC TCT	5' TCA TGA AAG GGT GCA TGG CTC AGA
	9	5' TCA GAC TCC AGG ATT GGT GGC ATT	5' ACC AGC TCC ACA CTG TCA GAA TGA
	10	5' TGC TGA CCA TGG AGG AAG GTA GTT	5' TCAGAATGGCCTGGAATCATCGCT
	11	5' GGT TGG TTA ACT AGG ATA AGT GTT TCC TGT	5' AGG GAC ACA ATT TGG AGG TTC ACT
	12	5' TTG TGT CAG ACA GGA AGG GTC AGA	5' GGC CTG TAG GAA GGA GAC TAA ACA
Dock4	1	5' CCG GGA GCG TAA GAA CTA CAA CTT	5' TTA TGG GAT CGG GTT CGA GGA
	2	5' GAC AGC AGG TTC ATG TTC ATT TCC C	5' ATC TCT TCC TAC GAC TTC ACG CCA
	3	5' GGG TCA ATC GAT CTG TTA CCC AGC TT	5' TCC ACG CCA GCA TCT TAC AGA CAA
	4	5' GAC AAG GTT ACA CTG CAA GAC TCT G	5' ACG GTT CGC TCT TCT GTA GTT GCT
	5	5' TCC TCA CAC AAG CTC CTT ATC CCA	5' TAC ATG ACT TTC CAA GGA GGC CCA
	6	5' TCT ACT CTG TGG CAA GCA CTT GGT	5' AGT TCT CCC AAT GGA CTC AGC ACA
	7	5' TGC CCA ACC TCG TTC TAT GTC TTC	5' GGG TGG AAA TCT ACA ATG TTC TGA GAC AG
	8	5' CTG CAA GGC ATT GTC CAT GCT GAT	5' CAA ACT TGG TAC CGA GGC CAC AAA
	9	5' GCC CAT GCT TGT TGT ATT CAG TGC T	5' GAG CAA GGC AAC TGT GAT TGC TGT
	10	5' ACC GTC CTT CTG ACC TTG TTC CAT T	5' CAT TCC CAA GAG TCA CAA GTC TGC
	11	5' TGG CTT GTC TGT ACC TGT GTC	5' ATC TAA AGT CCA TGC ACC CAG GCA
	12	5' ATC TCA CCT GGG CCT TGA ACT TGT	5' ACA TGG ATG AAT GGA GGG TGG GAA
	13	5' AGT GTC GAC GTT GGA AGA GCG TTA	5' CCC AGG AAC ACT TCA AAG CTG ACA
	14	5' TCC TCC AGT GTT GAT AAG CAG CGA	5' ATG AAG CCA AGC AAG GGT TGT CAG
	15	5' AGA ACA GAA CTG GTC TCC TCC TCA	5' AAG CGA TGA GCC GCC AAA TTA CAG
	16	5' AGT TTC GGA AGC CTG AGT ACA GCA	5' AGC CAG TAA CTA TGC CCT GCT CTT
	17	5' TCT GAG GTC TCA CCT CCC ATT CTT	5' TAC ATA CAG TTC CCA CGT GCC CTT
	18	5' TGG GTA GCA GTG CAT GTA GGA AGT	5' AGG CAA ATG AGT AAG ACC CAG CGT
	19	5' ACG CTG GGT CTT ACT CAT TTG CCT	5' TGA GTG TTA CAG AAC CCA GTG CCA
	20	5' TGG CAC TGG GTT CTG TAA CAC TCA	5' ATC TGC CTG TGT TCC CTT ACA GCA
	21	5' CGT TTC AAG ACA AGT AGT GAC CTG C	5' AGT TTC ATC AGC TCT GGA GCA GTC
	22	5' TCA CTC AAA CAT CTC AGG GTG GCT	5' TGG AGT TGC TTA GGT TAG GCC CCA GT
	23	5' AGG CAG GGA ATA CCA AGT TCC TCA	5' ACG AGG CAT GAA GAA GGG CTT T
	24	5' AGC AGC TGT GAC ACT AAT GGC TCT	5' AGA ACC ACA CAC TAT GAC CCG CAT
	25	5' TGG GAA TAG GCA CTC ATT GTC CTT	5' ACC CTA GGG ACC AAA TTT CCC ACA
	26	5' GCT GAA GGG CGT CAT GTA CAT TCA GA	5' CAG GAT TCA ATG GGA AGA GGG AAA GC
	27	5' AGG ATG CAA GCT CCC TTC TGC TAA	5' TCC TGG AGG TTT CAG CTT GTG AGT
	28	5' TCC ACA TGCTTC CTG GAG GAG ATT	5' TTC TCA GGA ACA CAA GCA AGG TGC
	29	5' CCA TTG CAT CGG CTT GTG TGA TGT	5' AGC ATC CTC ACT AAG AGC ACA CCT
	30	5' CAG AAT GAG ACG TGT TCA CTA GCT ACC	5' TCC AGT GCT CAC ACG ATG TCA GTT
	31	5' TGT GGC TTC TGG GTG ATG TGA ACT	5' ATC CAA GGC TAT GTG GTA CAG GGA
	32	5' ATC TTG CAT GGG AAG TGG GAG GAA	5' AGA TCC ACT TGC TAG AGG TAG GCA
	33	5' AAT GTC TCT GAG CTG TGA GGT GCT	5' TGC CTT AGC AAC CAC TGC AAC AGC
	34	5' GAT GTT GCA GTG GTT GCT AAG GCA	5' AGG TTG GAA GTC CAG GTG CTG ATT
	35	5' ACC TAC CCA CAC ATC AGA CAG CAA	5' TGG GCT TCA TTC AAC CTA AGG GTC
	36	5' GTGTGTGTGTGTGTGTGCCTGAAT	5' AAA CGC ATC AGT ACC TAG CTC CCT
	37	5' TTG GCC CTT CCT TCA GTC TCT GTT	5' ACA CCT GAA CAA GCT CTG GGT ACT
	38	5' TCC AGA GCA TGA CAG AAC ACA AGA	5' GTC ACA AGG CTG ATT TCC TAT GGC
	39	5' TTT ACA ACA TTG GCT TGC TGG CCC	5' TGC AGG ATC TGA GCT GGA AGG ATT
	40	5' CTT TGC CCT TTG CCC AGC ATG TTT	5' ATA AGC TAA CAC CAG GAG GGA GAG GA
	41	5' AGT TGG AGG CGT GCT TAG AGT GT	5' AGC ATT TGA GGA GGC AGC CTG TTA
	42	5' AGG AGC ACC TGC TCA GAT TTG TCA	5' AAC TGT GAG GGA ACC CAG GAA AGT
	43	5' ACT GAT GGG AGC CAC TAA GAA CCA	5' ACC GCA GCC ATC TGT CAC TGA TAA
	44	5' AGC TGC CTA CGG TTA GGA ATC ACT	5' TCT GTC AGC TTG AGA CTG CCA CTT
	45	5' TGG TCT ACA GCA AGC ATC CAT GAG	5' AAT GCT GCA GTG TGG CAG AAG AAC
	46	5' GCG CCT CAT CAG TTG CTC TAA TCA	5' TCT GCA GCT GCC TCT TGG CTT AAT
	47	5' TGC CAT GCC AGC ATG TGA TAA A	5' AGG TCA AGT TCT TGC TCG AAG GTC
	48	5' GCC ACC TTC ATG GTT GGT CTG AAT	5' ACA TTA TCA GTG AGC TAG FCC TGT GGG
	49	5' ACT GTG GCT TCA GTG GCC CAT ATT	5' ACA CAC AAT CCC ACA CTC TCC CAT
	50	5' GCC AGT CTA GCA GTA TAC ACT TGT AAA GA	5' TGC CTA AAG ATC ACA CTC ACC CCT G
	51	5' TGA AAG GCA AAG CTG GCT CTT GTG	5' AAG AAC AGG GAA AGG AGG AGC CAA
	52	5' AAC TGG CCA ATG TCT TGA TGG CAC	5' TAA GCT GCG CAT CCT CCT ACT ACT
	53.1	5' GTC AAG TGC GGG TTT GGT GAA ACA	5' CGG CAA AGA ATT CAT CGC AGG TAC A
	53.2	5' CCC GTA AGG TGT CTC AGC TAT AAG TC	5' ATG GCC GTT GTG TTA GTA TGT GCC C
	53.3	5' GAT ACT CTG AGA AAG CTG ATC ATG TCT GG	5' ACC TCC ACC TAA TGC TAT GCT GCT
	53.4	5' GGT GAG GGC ATT AAC TTT GAA TCC TGC	5' ACT GCA TCC ACA ACT GTT TGC T
	53.5	5' AGC AGG TAT ATG CTG TTG AGG CTG	5' TGT GTG CCC AAG CAC TAG TCA AGA
Immp2l	1	5' AAA CTG GCT TAT GCA TGG GTG TGG	5' AGG CAA GCT CTT CTC TCT GGT ACT
	2	5' GGA CAA TCG AGT CGC TGT TTG CAT	5' TTG GGT GCT GTG ATC TCT GTA GCA
	3	5' ACA CAA GTA AGG TTC GCG TCA TGC	5' AAG GGA AGG GTG CCC AAA GTT CTA
	4	5' TTC CTG CTC TCA CCT CAT TGG TCT	5' GCA GCA CTT GCT TCC ACC TTT GAA
	5	5' GGC ACA TCA GAC CTG CAT CAA TGT	5' AGA AGG AGG CAT CTG GTG TGT TCA
SNORNA17 (ENSMUSG00000077613)	1	5' GGT GGG TAT AGG TCA GCC ATA CAA	5' CAG GTG GGC TTG TTT CAT CTC TCT
Lrrn3	1.1	5' CCC ACC GTT TCT CCA AAT GAC TGA	5' GCA CAC ATG CAA GCA ATG GTG TCT
	1.2	5' CTG CCG GAG AGA GTT CCA GTC AA	5' TTG AGA ATC CCA CGA ACG CAG CTA
	2.1	5' GTC TGA GAC AAC AAT AGG GAC AAA GTC	5' AAA CCA AGG CCT GAT CTC ACA GGT
	2.2	5' AGC TAA GAT GAA GGA CAC GCC ACT	5' AAT GAA GGC TCC GGG AGA AAT GGT
	2.3	5' TGG ACT GAG CAA CTT GCA GGA ACT	5' TGG CAA GTT ATC CAC AGC GAG ACT
	2.4	5' ACT TGT CTC CAT TGA CAG TCT CGC	5' ATC CCT GAA ATG CAC TTG CCG AAC
	2.5	5' ATG GAA CCA GAC TCG CTG TTC TGT	5' TTG GGC AGC ATG AGA GTC TTC AGT
	2.6	5' ATC CAG CGT TAA GTG GAC AGC CTT	5' TTG CTG GAC TCC CAG AGG TTG ATT
	2.7	5' AGG CCT TCT AGG GAT CAT TGG TGT	5' ATG CCG AAC TTT CAC CTC TCC CTT
	2.8	5' ACC TCT GGG AGT CCA GCA AAG AAA	5' ACA CAG GAG GAG GTA TTG CTC AGT
	2.9	5' GAG TAG ACA CAG TGA GTA TGT GGA CC	5' GCA TAG TAG TCA CTT CCA ACT GAG CC
DnaJB9	1	5' CAA GGA CCA AAC GGC AAC AAC AGT	5' TGA TAG GTG GTA GGA CAC CAA GGC
	2	5' AGC TTG ATG CTG CTG TCT CAA CAC	5' ATA CCC ATG GGA CCT CAG CAA CAT
	3.1	5' TGG AGA TGG GAG AGG TGT ATG TAG GA	5' GCC TCT TTG TCC TTT GCC ATT GGT
	3.2	5' ACC AAT GGC AAA GGA CAA AGA GGC	5' TCC TGC AGT GCT TGC TAG ATC CAT
	3.3	5' AGA CAA AGG CAT CAC TTC CAG GAG	5' TTT GTT TGG GAA TAT GGC CGG G
	3.4	5' CCC TGA AAG CTT TAG AAA GTG AAG GTT	5' GAG TGA CTA CAC ACA AAC ACA CAC C
	3.5	5' GGT GTG TGT TTG TGT GTA GTC ACT CT	5' ATG GCC TAT GAT CAG AAT ATG CTT CAC
	3.6	5' GGG AAG ATT GTA TTG CAC GTC ATT AAG C	5' TGG CCT ATG ATC AGA ATA TGC TTC AC
Pnpla8	1.1	5' TCA GGA CAA GCC AGA CCT TGA AG	5' AGC CCA CAC TGA AAG ACA ACT TGC
	2
	3	5' TCC AGC CTC CTA GCT TGG CTA TTA	5' TGG TGG CTC ACA ACC ATC CGT AAT
	4	5' TGT CAT TGT ATG GGC TTT GTG TTA GC	5' TGT GAC ATT ACT GTC CAT CGT CTC AG
	5	5' TTT CAG CAG GTT GCT TGT CTC AGA GC	5' ACT CGC ACA CAA ACC AAA CAA GGT
	6	5' ACA GAA TGT CAT TGT CGG GAC CGT	5' ACT CGC ACA CAA ACC AAA CAA GGT
	7	5' GGA CTA CAG AAT GAG GCT CCT TGC AT	5' AGA TCC CTC CCA CAT AAC CCG ATT
	8	5' TGT TGC ACG TGA ATC AGC TC	5' GTG TCT GAA GGA GCA CAG AAA GAC
	9	5' ATG CAG GAT CCC TAC CTG AGC AAA	5' ACC GTT CCT CTC TAA ACT GGT GGA
Nrcam	1	5' GGG ACG CTA AGA GAG TCG GGA	5' ACC TCT TTC TCC CAA GCT GCA AGT
	2	5' TCC CTG TCC CTT AAA TTG TTT AAA GTT CT	5' TGG ATT GTG GCA GAC ATA CCA GT
	3	5' TGT GTC CCA TCA GGG ACT CTG TTA	5' ACA CAA TGA CGA GAG AGC AAG GCT
	4	5' AGA GGG CTG ATT ATT CTG AGC TGC AC	5' TCT GCC TGC TGG CCT AAG AGA TTT
	5	5' GGG AAG TTG TGT CTT GAC TTT CCA AC	5' TCG CAG TGA GAG CTA TCC GAC TAA
	6	5' ACG AGC TTA ATC CTT GAT CGG GCA	5' ACA GAT GAT GAG GCT GGG AAC ACA
	7	5' GCC AGT GGA TCA ATG GCT TGA GT	5' GCA GTG CAT GGC AAG GTT AGT GAA
	8	5' AGG AGA ATG GTA ACT GTG TGA CGG	5' GAG CCT TTG CAG GAA TGT TCT TGG TC
	9	5' TGT ATG CCT TTG TTT CTG CTG CCC	5' AGG TTA AGT GGC CAT GGA GGT GAA
	10	5' TGG AGA TTT ACC AGC CCA CAG GAA	5' ACG GCT GTT CCT CGG ATA GTA GT
	11	5' ACA GGT GAG CTC CTC TTC CTT TGT	5' CTG TTT CTG CCA TCC CTT CTG TCT
	12	5' TAT CCT GAA CAG GGC AAC GGT CAT	5' AAG GTG CTT TGG TGC CTC TGT T
	13	5' TGC TGA TGC ATC TAC TTA GAC CAG CC	5' GCT TCA AAC ACT GTG CAT TAC AGG TAG C
	14	5' TGC CAC AGG ATG CAG AAC TTA GGA	5' CCA TGG CAT TGT GAA ATA TGG CAC CTC
	15	5' TTT GAC CTT GAT GCT TGC TGC TGG	5' TGC ATT CAA AGG ACA CCT TGC TCC
	16	5' ACA GGG ACG TAT ACT TGT GTC GCA	5' GTG GGC AGC TGA CTT CAA ACA ATG
	17	5' CAT TTC GGC GGC TCT TCA TGT GTT	5' TGG AAA TTG TCT CCT GAG TGG CCT
	18	5' CCT GTT TGT CAA CGT CAC ACC TCA	5' GAA GGC GAT GTG TGC AAA TGG GAA
	19	5' TTG GCA ACC TCA GGT GTG TCT GTA	5' ATT GGG TTT ACC AGC CAC AAA GCC
	20	5' TTG TGT TGT GTG TGC TGT TGT GGC	5' TGA GCA AGC TTC AGC TCT CCA GAA
	21	5' TTT CCA TGC CTT CTG GAG AGC TGA	5' GGC AAC AAA TTC CAA AGC TGG GAC
	22	5' ACA GCA TTG GGA GAA GTA TGC CCG A	5' GGC AAC AAA TTC CAA AGC TGG GAC
	23	5' ATC ACC TCC ATC CTT TCT CGT CCT	5' TGT AGC TGG GTT CTT TGG GTG TGA
	24	5' ATC CTG TGC GTC TCT GAC TTT GGT	5' AGG ATG TTC CAC ACT CTC CTT GAT
	25	5' TGT GTC AGA ACA CAG TTG CTC CCT	5' ACA GGC GTG CTC TGA AGT TCT TTC
	26	5' GGC CTC CTT TAG TAA CCC ATT TGC CT	5' ACA GGC GTG CTC TGA AGT TCT TTC
	27	5' TCC CTG TGC CTG ATG AAA TAG GCT	5' AGC CAT GGT TGA CCC AGA TCT TCT
	28	5' GTC CAG TAG GTT TCT CTT TGT GGC	5' ATG CAA ACT TCC AAC CCA ACA GGG
	29	5' AGA GAC CAA CAC AGG TCT CAC TGT	5' TAG AAA GCA CTC GAC GCC CTC TTA
	30	5' AAG CAT CCT CGT GGC CAC ATT AGA	5' GGA TGG ATG CCT TTA GAC ATG CTG TG
	31.1	5' TTA TCT TTG GCT GCA GGA GCT CAG	5' TCC GTA GTA TGA GAG GGA TGA CAG GT
	31.2	5' AGA GAA AGA GCC AGC AGA GGG AAA	5' ACT GGA TCC CGC ACA GGG AAT AAT
Stxbp6	1	5' ACT GGC TGC TCA TTC CCG TAA GAT	5' ATC AAC AGA GGA GAA GGC ACA GGT
	2	5' ACC TCT CCA CAA AGA CAG CAC TCA	5' TAC CAT CAC CAC CAC CGT GCT AAA
	3	5' CAA GTC TTA ACT CCT GCA GGG ACA TC	5' TGT TGC TCA ACA CCC AGC TTC T
	4	5' AGT GGA GAG AAG CTG GCA GGA TTT	5' TAT CCA CCC TGG GAA CAG TGT CTT
	5	5' TGG TGG TTG GTA CCA GGC ATA AGA	5' CCG TCT GGA CGT CTT GTA ATA ACT GCT G
Nova1	1	5' CAT TCA TCA GAA CGG GAC CCA TAC G	5' GTC GCC ATCT TGA TGA GAC AAA
	2	5' TTT CTC TCT GGA GGG TGG GTT GG	5' ACT GTC CAG GGT TCT AGC TCT
	3	5' ACT TCA GAG CCA CGT GTG TTA CAG	5' AAA GCC ATC CTA GGC ATC TCA GTG
	4	5' ACG ACT AGG TGG AAA CTT TGT CCA TAG G	5' GGT TAT TTG GAA TCT GAT CAT GGT GCA T
	5.1	5' TTC AAA GTG CAG AGA TTT GAG GAA	5' ACA GTA GCA CCT CCC TTC CCT ATT
	5.2	5' ATA GTT CCC AAC AGC ACA GCA GGT	5' AGG TCA TTG CCT GTG AAG CCA GAT
	5.3	5' GCA GGG CTA TTA GGA CAT GCT AAC CT	5' CCT CCT TTG CCA AGT ATT GCA CCA
	5.4	5' AGG GAC AGA GAA ATC CAC AGA TGG	5' GAC ACT CAA CCC ACT TTC TGA GGA
	5.5	5' ACA TAT GAG CAA GGA GTT CGG GCT	5' AGT GCT TTG GCC TCA CTC CAG TTT
	5.6	5' TTC CTG CTTA GGG CAC AGA GAA GT	5' AAG AAC TCC GTC ATG GAG CAG ACA
	5.7	5' TGT CTG CTC CAT GAC GGA GTT CTT	5' ATT GGT TGC ACA GAA AGG AGC AGC
	5.8	5' ATG CTG GCT ACC TCT GGA TCA TCT	5' ATC ACA GTT CAG AGA GGC TGGA
	5.9	5' GCT GCT CCT TTC TGT GCA ACC AAT	5' AGC GGC AAT GCT AAC CAC TGA TTC
Prpsil1	1.1	5' ACA CAG GGA AAC CCT ATC TGG GAA	5' ACC ACA ACC GCT CTG AAC GAT GTA
	1.2	5' ATC CCA GAA GAT TAC TGA GCG CCT	5' AGA CAA TCG TGC AGT TCC TCC AGT
	1.3	5' AGC CAG CTG TGC TGA AGT GGA TAA	5' TTA TGG GTT CTC CGG ATG GCT TCA
	1.4	5' GGC GCA TGC TTT GAA GCA GTA GTA	5' TTG AAG TTT CCC ACG GAC TCT CCT
	1.5	5' ATT GCC ACA GGG TTT CTG CTC TTG	5' ATG CGA GTA GGC AGC TAC AGC AAA
